# Supplementary material for: Oral health-seeking behavior among different population groups in Enugu Nigeria
Source: PLoS One. 2021 Feb 1;16(2):e0246164. doi: 10.1371/journal.pone.0246164 (PMC7850484; doi:10.1371/journal.pone.0246164)
Supplement: S1 Data — (XLSX) [file pone.0246164.s001.xlsx]

## Sheet: Sheet1
location	HHID	SEX	AGE	Maritalsta	Religion	Educationalstatus	Highestcomplited	mainoccpa	pepoplehousehold	Adultabove	below18	addQ16and17	Quintile	Receivedinfo	howdidyoufirst	cleanteeth	whatdoyoumostlyclean	youorfamilygoneroutinecheckup	howmanytimes	last6monthshadanydentalproblems	pain	swollengum	difficultyinchewing	mouthodour	bleedinggum	shakingteeth	holeinteeth	brokenteeth	discolouredteeth	youormemberseekcare	knowheretoseek	visitedanyplacedentaltreatment	visitdentalclinicforproblem	specifywherefirstseek	whichdentalfacilitygo	whywouldyounotseedoctor	howoftendoyousedentalclinic	inlast6monthseek	wheredidyougo	iftreatmentpublic	influncechoice	HHMem1age	HHM1TypeTreatment	HHM1DENFILLING	HHM1EXTRACTION	HHM1ROOTCANAL	HHM1CROWN	HHM1DENTURE	otherspcify
2	1517	2	31	0	0	1	4	1	2	2	0	2	2	1	1	1	5	0	4	1	1	0	1	0	0	0	1	0	0	1	1	1	Dental clinic	1	1		4	1	2	2	6	31	1	0	1	0	0	0
2	1668	1	38	0	0	1	4	5	1	1	0	1	5	1	3	1	5	0	4	1	1	0	1	0	0	0	1	0	0	1	1	1	Dental clinic	1	1		2	1	2	2	3	38	1	0	1	0	0	0
2	838	2	36	0	0	1	4	5	4	4	0	4	4	1	4	2	5	0	4	1	1	0	1	0	0	0	1	1	0	1	1	1	Dental clinic	1	1		2	1	2	2	3	36	1	0	1	0	0	0
2	1905	2	22	0	0	1	3	1	2	2	0	2	1	1	1	1	5	0	4	1	1	0	0	0	0	0	1	0	0	1	1	1	Dental clinic	1	1		4	1	2	2	3	22	1	1	0	0	0	0
2	1562	2	25	0	0	1	4	1	5	4	1	5	2	1	2	1	5	0	4	1	1	0	0	0	0	0	1	0	0	1	1	1	Dental clinic	1	1		4	1	2	2	4	25	1	0	1	0	0	0
2	844	2	19	0	0	1	3	1	2	2	0	2	1	1	7	1	5	0	4	1	1	1	1	0	0	0	1	0	0	1	1	1	Dental clinic	1	1		4	1	2	2	3	19	1	1	0	0	0	0
2	885	1	21	0	0	1	3	1	5	4	1	5	2	1	5	1	5	0	4	1	1	0	0	0	0	0	1	1	0	1	1	1	Dental clinic	1	1		4	1	2	2	2	21	1	1	1	0	0	0
2	585	2	58	1	0	1	1	6	5	3	2	5	3	0		1	5	0	4	1	1	0	1	0	0	0	1	0	0	1	1	1	Dental clinic	1	1		4	1	2	2	3	58	1	0	1	0	0	0
2	350	1	20	0	0	1	3	1	2	2	0	2	2	1	1	1	5	0	4	1	1	0	1	0	0	0	1	0	0	1	1	1	Dental clinic	1	1		2	1	2	2	3	20	1	0	1	0	0	0
2	1687	1	18	0	0	1	2	1	5	4	1	5	5	1	4	1	5	0	4	1	1	0	1	0	0	0	1	0	0	1	1	1	Dental clinic	1	1		2	1	2	2	3	18	1	1	0	0	0	0
2	1735	2	21	0	0	1	3	1	4	3	1	4	4	1	1	1	5	0	4	1	1	0	1	0	0	0	1	0	0	1	1	1	Dental clinic	1	1		4	1	2	2	2	21	1	1	0	0	0	0
2	2011	2	19	0	0	1	3	1	5	5	0	5	1	1	1	1	5	0	4	1	1	0	0	0	1	0	1	0	0	1	1	1	Non dental clinic	6		2	2	1	7		3	19	0	0	0	0	0	0
2	1743	2	64	1	0	0		1	4	4	0	4	4	0		1	3	0	4	1	1	0	0	0	0	1	1	0	0	1	1	1	Non dental clinic	6		5		1	7		1	64	0	0	0	0	0	0
2	1963	2	20	0	0	1	3	1	4	2	2	4	3	1	1	1	5	0	4	1	1	0	1	1	0	0	1	0	0	1	1	1	Non dental clinic	6		2	2	1	7		1	20	0	0	0	0	0	0
2	1790	2	50	1	0	1	1	1	5	4	1	5	1	1	2	1	9	0	4	1	1	0	1	0	1	0	1	0	0	1	1	1	Non dental clinic	6		5	2	1	7		1	52	0	0	0	0	0	0
2	1759	2	52	1	0	1	3	3	5	1	4	5	3	1	6	1	5	0	4	1	1	0	0	0	0	0	1	0	0	1	1	1	Non dental clinic	6		5	2	1	7		1	52	0	0	0	0	0	0
2	405	2	19	0	0	1	3	1	4	3	1	4	1	1	4	1	5	0	4	1	1	0	1	0	0	0	1	0	0	1	1	1	Non dental clinic	6		2	2	1	7		3	19	0	0	0	0	0	0
1	2177	1	47	1	0	1	1	3	3	3	0	3	5	1	2	3	3	0	4	1	1	0	1	0	0	1	1	1	0	1	1	1	Dental clinic	1	2		2	1	1		3	43	1	0	1	0	0	0
1	1871	1	30	0	0	1	3	6	9	5	4	9	5	1	2	2	5	0	4	1	1	1	1	0	1	1	1	0	0	1	1	1	Dental clinic	1	2		2	1	1		2	15	1	0	1	0	0	0
1	1350	1	20	0	0	1	3	6	9	5	4	9	4	1	2	2	5	0	4	1	1	1	1	0	1	1	1	0	0	1	1	1	Dental clinic	1	2		2	1	1		2	15	1	0	1	0	0	0
1	466	1	42	1	0	1	3	3	5	2	3	5	2	1	6	2	3	0	4	1	1	1	1	0	1	1	1	0	0	1	1	1	Dental clinic	1	2		2	1	1		3	42	1	0	1	0	1	0
1	510	2	27	0	0	1	3	1	7	6	1	7	1	1	2	2	5	0	4	1	1	1	1	0	1	1	1	0	0	1	1	1	Dental clinic	1	1		2	1	2	2	3	27	1	0	1	0	0	0
1	211	2	25	0	0	1	3	3	6	3	3	6	5	1	2	1	5	0	4	1	1	1	1	0	1	1	1	0	0	1	1	1	Non dental clinic	4	1		2	1	5	2	2	28	1	1	0	0	0	0
2	231	1	52	1	0	1	1	3	6	5	1	6	2	1	2	1	9	0	4	1	1	1	1	0	0	1	1	0	1	1	1	1	Non dental clinic	6		5		1	7		1	52	0	0	0	0	0	0
2	825	2	38	1	0	1	1	3	4	2	2	4	3	1	4	1	5	0	4	1	1	0	1	0	0	0	1	0	0	1	1	1	Non dental clinic	6		5		1	7		1	38	0	0	0	0	0	0
1	4	2	48	1	0	1	2	3	7	5	2	7	2	1	3	2	3	0	4	1	1	1	1	0	0	0	0	0	0	1	1	1	Dental clinic	1	2		2	1	1		5	16	1	0	1	0	0	0
1	1738	1	49	1	0	1	4	6	6	6	0	6	4	1	2	1	5	0	4	1	1	1	1	0	0	0	1	0	0	1	1	1	Dental clinic	1	2		4	1	1		3	49	1	0	1	0	0	0
1	385	2	28	0	0	1	3	3	6	4	2	6	4	1	5	1	5	0	4	1	1	1	1	0	1	0	1	0	0	1	1	1	Dental clinic	1	2		2	1	1		4	28	1	0	1	0	0	0
1	916	1	52	1	0	1	3	2	5	5	0	5	2	1	2	1	5	0	4	1	1	0	1	0	0	0	1	1	0	1	1	1	Non dental clinic	4	1		4	1	5		3	52	1	0	1	0	0	0
1	10	1	43	1	0	1	4	2	6	6	0	6	1	1	2	1	5	0	4	1	1	1	1	0	0	0	1	0	0	1	1	1	Non dental clinic	4	1		4	1	5	3	1	43	1	0	1	0	0	0
1	30	1	52	1	0	1	4	4	7	6	1	7	3	1	3	2	3	0	4	1	1	1	1	0	1	0	0	1	0	1	1	1	Non dental clinic	4	1		4	1	5	3	1	21	1	0	1	0	0	0
1	140	2	34	1	0	1	4	4	8	8	0	8	3	1	2	2	3	0	4	1	1	0	1	0	0	0	1	0	0	1	1	1	Non dental clinic	4	1		4	1	5	1	3	64	1	1	1	0	0	0
2	561	1	38	1	0	1	2	3	5	2	3	5	1	0		1	5	0	4	1	1	0	1	0	0	0	1	1	0	1	1	1	Non dental clinic	6		5		1			1	38	0	0	0	0	0	0
2	1382	1	41	1	0	1	3	7	3	2	1	3	2	1	4	1	5	0	4	1	1	0	1	0	0	0	1	0	0	1	1	1	Dental clinic	1	1		2	1	1	2	3	41	1	1	1	0	0	0
2	1388	2	28	0	0	1	3	3	5	4	1	5	4	1	3	1	5	0	4	1	1	0	1	0	0	0	1	0	0	1	1	1	Dental clinic	1	1		2	1	1	2	3	15	1	0	0	0	0	0
2	1373	1	31	0	0	1	3	7	3	2	1	3	3	1	3	1	5	0	4	1	1	0	1	0	0	0	1	0	0	1	1	1	Dental clinic	1	1		2	1	1	2	3	31	1	0	1	0	0	0
2	1379	2	32	0	0	1	3	6	4	4	0	4	4	1	3	1	5	0	4	1	1	1	1	0	0	0	1	0	0	1	1	1	Dental clinic	1	1		2	1	1	2	3	32	1	0	1	0	0	0
2	240	2	38	1	0	1	3	6	2	2	0	2	2	1	4	1	5	0	4	1	1	0	1	0	1	0	1	0	0	1	1	1	Dental clinic	1	1		2	1	1	2	1	38	1	1	0	0	0	0
2	470	2	27	0	0	1	2	3	2	2	0	2	4	0		1	5	0	4	1	1	1	1	0	0	0	1	0	0	1	1	1	Dental clinic	1	1		2	1	1	2	3	27	1	0	1	0	0	0
2	46	1	24	0	1	1	3	3	5	3	2	5	2	0		2	5	0	4	1	1	1	1	0	1	0	1	0	1	1	1	1	Dental clinic	1	1		2	1	2	2	3	24	1	0	1	0	0	0
2	250	1	28	0	0	1	4	1	6	5	1	6	1	1	2	1	5	0	4	1	1	0	1	1	0	0	1	0	0	1	1	1	Dental clinic	1	1		4	1	2	2	3	28	0	0	0	0	0	0
2	1054	2	22	0	0	1	3	3	4	4	0	4	5	1	6	1	5	0	4	1	1	1	1	0	0	0	1	0	0	1	1	1	Dental clinic	1	1		2	1	2	2	3	22	1	0	1	0	0	0
2	1063	1	20	0	0	1	4	3	3	1	2	3	5	1	4	1	5	0	4	1	1	0	1	0	0	0	1	0	0	1	1	1	Dental clinic	1	1		2	1	2	2	3	20	1	0	1	0	0	0
2	775	2	32	1	0	1	3	4	5	3	2	5	5	1	4	1	5	0	4	1	1	0	1	0	0	1	1	0	0	1	1	1	Dental clinic	1	1		4	1	2	2	5	32	1	1	0	0	0	0
2	700	2	22	0	0	1	2	1	4	4	0	4	2	1	1	1	5	0	4	1	1	0	1	0	0	0	1	0	0	1	1	1	Dental clinic	1	1		4	1	2	2	5	22	1	1	1	0	0	0
2	1257	1	22	1	0	1	3	1	3	3	0	3	2	1	4	1	5	0	4	1	1	0	1	0	0	0	1	0	0	1	1	1	Dental clinic	1	1		2	1	2	2	3	22	1	1	0	0	0	0
2	373	2	54	2	0	1	1	2	2	1	1	2	4	1	2	1	9	0	4	1	1	0	1	0	0	0	1	1	0	1	1	1	Dental clinic	1	1		2	1	2	2	3	54	1	0	1	0	0	0
2	373	2	54	2	0	1	1	2	2	1	1	2	1	1	2	1	5	0	4	1	1	1	1	0	0	0	1	0	0	1	1	1	Dental clinic	1	1		2	1	2	2	3	54	1	0	1	0	0	0
2	1718	2	28	1	0	1	3	3	4	2	2	4	1	1	4	1	5	0	4	1	1	0	1	0	0	0	1	1	0	1	1	1	Dental clinic	1	1		2	1	2	2	6	38	1	0	1	0	0	0
2	756	2	58	1	0	1	3	3	2	2	0	2	2	1	5	1	5	0	4	1	1	0	0	0	0	0	1	0	0	1	1	1	Dental clinic	1	1		4	1	2	2	1	13	1	1	0	0	0	0
2	1251	1	42	0	0	1	1	3	5	2	3	5	5	1	6	1	5	0	4	1	1	0	1	0	0	0	1	0	0	1	1	1	Dental clinic	1	1		2	1	2	2	3	15	1	1	0	0	0	0
2	1442	1	32	0	0	1	3	3	1	1	0	1	4	1	6	1	5	0	4	1	1	1	1	0	0	0	1	0	0	1	1	1	Dental clinic	1	1		2	1	2	2	3	32	1	1	0	0	0	0
2	853	1	48	1	0	1	4	4	4	3	1	4	1	1	4	1	5	0	4	1	1	0	1	0	0	0	1	0	0	1	1	1	Dental clinic	1	1		4	1	2	2	3	18	1	1	0	0	0	0
2	1235	2	38	2	0	1	4	4	3	2	1	3	3	1	7	1	5	0	4	1	1	1	1	0	0	0	1	0	0	1	1	1	Dental clinic	1	1		2	1	2	2	3	51	1	0	1	0	0	0
2	1042	1	36	1	0	1	4	4	5	3	2	5	5	1	4	1	5	0	4	1	1	0	1	0	0	0	1	0	0	1	1	1	Dental clinic	1	1		2	1	2	2	3	36	1	0	1	0	0	0
2	1179	2	41	1	0	1	3	5	4	2	2	4	3	1	4	1	5	0	4	1	1	1	1	0	0	0	1	0	0	1	1	1	Dental clinic	1	1		2	1	2	2	3	41	1	0	1	0	0	0
2	1232	2	36	1	0	1	4	5	4	3	1	4	1	1	4	1	5	0	4	1	1	0	1	0	0	0	1	0	0	1	1	1	Dental clinic	1	1		2	1	2	2	3	36	1	0	1	0	0	1	Xray
2	686	2	39	1	0	1	4	6	3	2	1	3	1	1	4	1	5	0	4	1	1	0	1	0	1	0	1	1	0	1	1	1	Dental clinic	1	1		2	1	2	2	3	39	1	0	1	0	0	0
2	1219	2	49	1	0	1	3	6	4	4	0	4	3	0		1	5	0	4	1	1	0	1	0	0	0	1	1	0	1	1	1	Dental clinic	1	1		2	1	2	2	6	49	1	0	1	0	0	0
2	1244	1	35	1	0	1	3	6	5	2	3	5	5	1	4	1	5	0	4	1	1	0	1	0	0	0	1	0	0	1	1	1	Dental clinic	1	1		2	1	2	2	3	35	1	0	1	0	0	0
2	1433	2	38	1	0	1	4	7	6	3	3	6	4	1	4	1	5	0	4	1	1	1	1	0	0	0	1	0	0	1	1	1	Dental clinic	1	1		2	1	2	2	3	38	1	0	1	0	0	0
2	869	2	21	0	0	1	3	1	5	4	1	5	3	1	3	1	5	0	4	1	1	0	0	1	0	1	1	0	1	1	1	1	Dental clinic	1	1		2	1	2	2	6	21	1	0	1	0	0	0
2	92	2	52	2	0	1	1	2	4	3	1	4	5	0		1	3	0	4	1	1	0	1	1	0	0	1	0	1	1	1	1	Dental clinic	1	1		2	1	2	2	1	52	1	1	0	0	0	0
2	1047	1	57	1	0	1	1	3	3	3	0	3	1	0		1	3	0	4	1	1	0	1	0	0	1	1	1	1	1	1	1	Dental clinic	1	1		2	1	2	2	3	57	1	0	1	0	0	0
2	996	1	48	1	0	1	3	4	6	4	2	6	4	0		1	5	0	4	1	1	0	1	0	0	1	1	1	0	1	1	1	Dental clinic	1	1		2	1	2	2	6	48	1	0	1	0	0	0
2	819	2	52	1	0	1	1	6	4	3	1	4	1	0		1	3	0	4	1	0	0	1	0	0	0	1	1	0	1	1	1	Dental clinic	1	1		2	1	2	2	3	52	1	0	1	0	0	0
2	371	2	64	2	0	1	1	1	5	3	2	5	1	0		1	3	0	4	1	1	0	1	0	0	0	1	1	1	1	1	1	Dental clinic	1	1		2	1	2	2	3	64	1	0	1	0	0	0
2	116	1	34	1	0	1	3	3	6	3	3	6	3	1	2	1	5	0	4	1	1	1	1	0	1	0	1	0	0	1	1	1	Dental clinic	1	1		1	1	2	2	3	34	1	1	0	0	0	0
2	374	2	29	0	0	1	3	3	1	1	0	1	2	0		1	5	0	4	1	1	0	1	0	0	0	1	0	0	1	1	1	Dental clinic	1	1		2	1	2	2	3	29	1	0	1	0	0	0
2	10	1	36	1	0	1	2	3	6	2	4	6	1	1	4	1	5	0	4	1	1	1	1	0	0	1	1	0	0	1	1	1	Dental clinic	1	1		2	1	2	2	1	36	1	0	1	0	0	0
2	95	1	28	0	0	1	3	6	2	2	0	2	3	1	3	1	5	0	4	1	1	1	1	0	1	0	1	0	0	1	1	1	Dental clinic	1	1		2	1	2	2	3	28	1	0	1	0	0	0
2	387	2	22	0	0	1	3	6	5	4	1	5	4	0	4	1	5	0	4	1	1	0	1	0	1	0	1	0	0	1	1	1	Dental clinic	1	1		2	1	2	2	3	22	1	1	0	0	0	0
2	879	2	32	0	0	1	3	6	1	1	0	1	2	0		1	5	0	4	1	1	0	1	0	1	0	1	0	0	1	1	1	Dental clinic	1	1		2	1	2	2	3	32	1	1	0	0	0	0
2	744	1	24	0	0	1	3	1	6	4	2	6	2	0		1	5	0	4	1	1	0	1	0	0	0	1	1	0	1	1	1	Dental clinic	1	1		2	1	2	2	3	24	1	0	1	0	0	0
2	802	2	24	0	0	1	3	1	6	4	2	6	2	0		1	5	0	4	1	1	1	1	0	1	0	1	1	0	1	1	1	Dental clinic	1	1		2	1	2	2	3	24	1	0	1	0	0	0
2	1665	2	38	1	0	1	3	3	5	2	3	5	3	1	4	1	5	0	4	1	1	1	1	1	1	1	1	0	1	1	1	1	Dental clinic	1	1		2	1	2	2	3	38	1	0	1	0	0	0
2	584	1	27	0	0	1	3	3	1	1	0	1	4	0		1	5	0	4	1	1	0	1	0	1	0	1	0	0	1	1	1	Dental clinic	1	1		2	1	2	2	3	27	1	1	0	0	0	0
2	487	1	40	1	0	1	3	5	5	2	3	5	5	1	6	1	5	0	4	1	1	0	1	0	0	0	1	0	0	1	1	1	Dental clinic	1	1		2	1	2	2	3	40	1	1	0	0	0	0
2	1970	1	40	1	0	1	4	6	5	2	3	5	5	1	1	1	5	0	4	1	1	0	1	0	0	0	1	0	0	1	1	1	Dental clinic	1	1		4	1	2	2	4	48	1	0	1	0	0	0
2	565	2	25	0	0	1	3	1	5	4	1	5	5	1	3	1	5	0	4	1	1	1	1	0	1	0	1	0	0	1	1	1	Dental clinic	1	1		2	1	2	2	3	25	1	0	1	0	0	0
2	691	2	23	0	0	1	3	1	5	4	1	5	2	1	4	1	5	0	4	1	1	0	1	0	0	0	1	0	0	1	1	1	Dental clinic	1	1		4	1	2	2	3	23	1	0	1	0	0	0
2	1731	2	32	1	0	1	3	1	5	2	3	5	1	0		1	9	0	4	1	1	0	1	0	0	0	1	0	0	1	1	1	Dental clinic	1	1		2	1	2	2	3	32	1	0	1	0	0	0
2	1640	1	21	0	0	1	3	1	4	3	1	4	4	1	4	1	5	0	4	1	1	0	0	0	0	0	1	0	0	1	1	1	Dental clinic	1	1		4	1	2	2	4	51	1	0	1	0	0	0
2	954	2	45	1	0	1	2	1	6	3	3	6	4	1	6	1	5	0	4	1	1	1	0	0	0	0	0	1	0	1	1	1	Dental clinic	1	1		2	1	2	2	3	45	1	0	1	0	0	0
2	149	1	48	1	0	1	1	2	5	3	2	5	5	0		1	5	0	4	1	1	0	1	0	1	0	1	1	1	1	1	1	Dental clinic	1	1		2	1	2	2	3	48	1	1	0	0	0	0
2	230	1	43	1	0	1	3	2	5	2	3	5	3	0		1	5	0	4	1	1	1	1	0	0	0	1	1	0	1	1	1	Dental clinic	1	1		2	1	2	2	3	43	1	0	1	0	0	0
2	472	1	52	2	0	1	1	2	3	3	0	3	2	0		1	3	0	4	1	0	0	1	1	0	0	1	1	1	1	1	1	Dental clinic	1	1		2	1	2	2	3	52	1	0	1	0	0	0
2	16	2	36	1	0	1	2	3	4	2	2	4	3	1	4	1	5	0	4	1	1	1	1	0	1	0	1	0	0	1	1	1	Dental clinic	1	1		2	1	2	2	3	36	1	0	1	0	0	0
2	156	1	39	1	0	1	2	3	4	2	2	4	3	0		1	5	0	4	1	1	1	1	0	0	0	1	1	0	1	1	1	Dental clinic	1	1		2	1	2	2	3	39	1	0	1	0	0	0
2	69	2	29	1	0	1	3	3	5	2	3	5	1	0		1	5	0	4	1	1	1	1	0	1	1	1	0	0	1	1	1	Dental clinic	1	1		2	1	2	2	3	29	1	1	0	0	0	0
2	249	2	48	1	0	1	1	3	5	4	1	5	3	0		1	3	0	4	1	1	0	1	1	0	0	1	1	0	1	1	1	Dental clinic	1	1		2	1	2	2	3	48	1	0	1	0	0	0
2	505	2	41	1	0	1	1	3	4	2	2	4	2	0		1	5	0	4	1	1	0	1	0	0	1	1	1	0	1	1	1	Dental clinic	1	1		2	1	2	2	3	41	1	0	1	0	0	0
2	520	1	30	1	0	1	3	3	3	2	1	3	2	0		1	5	0	4	1	1	0	1	0	1	0	1	1	0	1	1	1	Dental clinic	1	1		2	1	2	2	3	30	1	0	1	0	0	0
2	570	2	50	1	0	1	1	3	5	4	1	5	1	0		1	5	0	4	1	1	0	1	0	0	0	1	1	0	1	1	1	Dental clinic	1	1		2	1	2	2	3	50	1	0	1	0	0	0
2	581	2	37	1	0	1	2	3	4	2	2	4	2	0		1	5	0	4	1	1	0	1	0	1	0	1	1	0	1	1	1	Dental clinic	1	1		2	1	2	2	3	37	1	0	1	0	0	0
2	599	1	40	1	0	1	1	3	5	3	2	5	2	0		1	5	0	4	1	1	0	1	0	0	1	1	1	0	1	1	1	Dental clinic	1	1		2	1	2	2	3	40	1	0	1	0	0	0
2	712	2	32	1	0	1	3	3	4	2	2	4	2	0		1	5	0	4	1	1	0	1	0	0	0	1	0	0	1	1	1	Dental clinic	1	1		4	1	2	2	3	32	1	0	1	0	0	0
2	714	2	48	1	0	1	3	3	6	4	2	6	4	0		1	3	0	4	1	1	0	1	0	1	0	1	1	0	1	1	1	Dental clinic	1	1		2	1	2	2	3	48	1	0	1	0	0	0
2	755	2	28	0	0	1	3	3	1	1	0	1	4	0		1	5	0	4	1	1	0	1	0	0	0	1	1	1	1	1	1	Dental clinic	1	1		2	1	2	2	3	28	1	0	1	0	0	0
2	953	2	42	1	0	1	3	3	5	3	2	5	3	0		1	5	0	4	1	1	0	1	0	1	0	1	0	0	1	1	1	Dental clinic	1	1		2	1	2	2	3	42	1	1	0	0	0	0
2	972	2	29	0	0	1	2	3	1	1	0	1	3	0		1	5	0	4	1	1	0	1	0	1	0	1	1	0	1	1	1	Dental clinic	1	1		4	1	2	2	3	29	1	0	1	0	0	0
2	1274	1	39	1	0	1	3	3	5	3	2	5	2	1	6	1	5	0	4	1	1	0	1	0	0	0	1	0	0	1	1	1	Dental clinic	1	1		2	1	2	2	3	39	1	1	0	0	0	0
2	1292	1	38	1	0	1	3	3	3	2	1	3	4	0		1	5	0	4	1	1	0	1	0	0	0	1	0	0	1	1	1	Dental clinic	1	1		2	1	2	2	3	38	1	0	1	0	0	0
2	1414	1	35	0	0	1	3	3	2	2	0	2	1	0		1	5	0	4	1	1	0	1	0	0	0	1	0	0	1	1	1	Dental clinic	1	1		2	1	2	2	3	35	1	0	1	0	0	0
2	1432	2	36	1	0	1	3	3	4	2	2	4	2	0		1	5	0	4	1	1	0	1	0	0	0	1	0	0	1	1	1	Dental clinic	1	1		2	1	2	2	3	36	1	0	1	0	0	0
2	1685	2	56	2	0	1	1	3	3	3	0	3	3	0		1	9	0	4	1	1	0	1	0	0	0	1	1	1	1	1	1	Dental clinic	1	1		2	1	2	2	3	56	1	0	1	0	0	0
2	1843	2	38	1	0	1	3	3	6	3	3	6	1	1	6	1	5	0	4	1	1	0	1	0	0	0	1	0	0	1	1	1	Dental clinic	1	1		2	1	2	2	3	38	1	0	1	0	0	0
2	1904	2	40	1	0	1	3	3	3	2	1	3	1	1	7	1	9	0	4	1	1	0	1	0	0	0	1	1	1	1	1	1	Dental clinic	1	1		2	1	2	2	3	40	1	0	1	0	0	0
2	1906	2	34	1	0	1	3	3	4	2	2	4	1	1	4	1	5	0	4	1	1	0	1	0	0	0	1	0	0	1	1	1	Dental clinic	1	1		2	1	2	2	3	34	1	0	1	0	0	0
2	2040	1	30	0	0	1	3	3	3	3	0	3	2	1	4	1	5	0	4	1	1	0	1	0	0	0	1	1	0	1	1	1	Dental clinic	1	1		2	1	2	2	3	30	1	0	1	0	0	0
2	1634	2	51	2	0	1	1	3	5	2	3	5	1	1	5	1	5	0	4	1	1	0	1	0	1	0	1	0	0	1	1	1	Dental clinic	1	1		4	1	2	2	4	51	1	0	1	0	0	0
2	983	2	39	1	0	1	2	3	3	2	1	3	5	1	3	1	5	0	4	1	1	1	0	0	0	0	0	1	0	1	1	1	Dental clinic	1	1		2	1	2	2	3	39	1	1	0	0	0	0
2	1342	1	21	0	0	1	2	3	4	3	1	4	5	1	1	1	5	0	4	1	1	1	0	1	0	0	0	1	0	1	1	1	Dental clinic	1	1		2	1	2	2	3	21	1	0	1	0	0	0
2	1270	2	51	1	0	1	2	3	6	4	2	6	5	1	3	1	5	0	4	1	1	1	1	0	0	0	1	0	0	1	1	1	Dental clinic	1	1		2	1	2	2	3	12	1	0	1	0	0	0
2	375	2	44	1	0	1	1	3	3	3	0	3	1	0		1	5	0	4	1	1	1	1	0	0	0	1	0	0	1	1	1	Dental clinic	1	1		2	1	2	2	3	13	1	1	0	0	0	0
2	252	1	49	1	0	1	3	4	5	2	3	5	4	1	4	1	5	0	4	1	1	0	1	0	0	0	1	0	0	1	1	1	Dental clinic	1	1		2	1	2	2	1	49	1	1	0	0	0	0
2	1290	2	41	1	0	1	4	4	5	2	3	5	4	1	4	1	5	0	4	1	1	0	1	0	0	0	1	0	0	1	1	1	Dental clinic	1	1		2	1	2	2	3	41	1	0	1	0	0	0
2	1509	1	46	1	0	1	4	4	4	2	2	4	5	1	4	1	5	0	4	1	0	1	0	0	0	1	0	0	1	1	1	1	Dental clinic	1	1		2	1	2	2	3	46	1	1	0	0	0	0
2	919	1	32	0	0	1	4	4	3	3	0	3	2	1	3	1	5	0	4	1	1	1	0	0	0	0	0	1	0	1	1	1	Dental clinic	1	1		2	1	2		3	32	1	1	0	0	0	0
2	1155	1	28	1	0	1	3	4	2	2	0	2	2	1	4	1	5	0	4	1	1	1	1	0	0	0	1	0	0	1	1	1	Dental clinic	1	1		2	1	2	2	3	28	1	1	0	0	0	0
2	177	2	28	1	0	1	3	5	4	2	2	4	5	1	4	1	5	0	4	1	1	0	1	1	0	0	1	1	0	1	1	1	Dental clinic	1	1		2	1	2	2	3	28	1	0	1	0	0	0
2	761	2	37	1	0	1	3	5	3	2	1	3	3	0		1	5	0	4	1	1	0	1	0	1	0	1	1	0	1	1	1	Dental clinic	1	1		2	1	2	2	3	37	1	0	1	0	0	0
2	1518	2	34	0	0	1	3	5	1	1	0	1	2	1	6	1	5	0	4	1	1	0	1	0	0	0	1	0	0	1	1	1	Dental clinic	1	1		2	1	2	2	3	34	1	1	0	0	0	0
2	840	1	38	1	0	1	3	6	5	2	3	5	2	0		1	5	0	4	1	1	0	1	0	0	0	1	1	0	1	1	1	Dental clinic	1	1		2	1	2	2	3	38	1	0	1	0	0	0
2	1425	1	43	1	0	1	4	6	5	3	2	5	2	1	4	1	5	0	4	1	1	1	1	0	1	0	1	0	0	1	1	1	Dental clinic	1	1		2	1	2	2	3	43	1	0	1	0	0	0
2	1467	2	37	1	0	1	4	6	4	2	2	4	1	0		1	5	0	4	1	1	0	1	0	0	0	1	1	0	1	1	1	Dental clinic	1	1		2	1	2	2	3	37	1	0	1	0	0	0
2	1860	2	47	1	0	1	4	6	5	2	3	5	5	1	6	1	5	0	4	1	1	0	1	0	0	0	1	1	1	1	1	1	Dental clinic	1	1		2	1	2	2	3	47	1	0	1	0	0	0
2	1408	2	19	0	0	1	2	6	5	4	1	5	3	1	6	1	5	0	4	1	1	1	1	0	0	0	1	0	0	1	1	1	Dental clinic	1	1		2	1	2	2	2	19	1	1	0	0	0	0
2	1333	2	45	1	0	1	3	6	5	4	1	5	4	1	4	1	5	0	4	1	1	1	0	1	0	0	0	1	0	1	1	1	Dental clinic	1	1		2	1	2	2	3	18	1	0	1	0	0	0
2	1870	1	39	1	0	1	3	7	3	2	1	3	3	1	4	1	5	0	4	1	1	0	1	0	0	0	1	0	0	1	1	1	Dental clinic	1	1		2	1	2	2	3	39	1	0	1	0	0	0
2	1965	1	39	1	0	1	4	7	3	2	1	3	5	1	7	1	5	0	4	1	1	0	1	0	0	0	1	0	0	1	1	1	Dental clinic	1	1		2	1	2	2	3	39	1	0	1	0	0	0
2	1318	2	40	1	0	1	3	7	3	2	1	3	3	1	4	1	5	0	4	1	1	1	0	0	0	0	1	1	0	1	1	1	Dental clinic	1	1		2	1	2	2		40	1	1	0	0	0	0	Xray
2	1261	2	38	0	0	1	3	7	3	2	1	3	4	1	4	1	5	0	4	1	1	1	1	0	0	0	1	0	0	1	1	1	Dental clinic	1	1		2	1	2	2	3	38	1	0	1	0	0	0
2	1144	2	32	1	0	1	4	1	3	2	1	3	3	1	4	1	5	0	4	1	1	0	1	0	0	0	1	1	0	1	1	1	Dental clinic	1	1		2	1	2	2	3	32	1	0	1	0	0	0
2	1250	1	26	0	0	1	3	1	5	4	1	5	3	0		1	5	0	4	1	1	1	1	0	1	0	1	0	0	1	1	1	Dental clinic	1	1		2	1	2	2	3	26	1	0	1	0	0	0
2	1372	1	26	0	0	1	3	1	6	5	1	6	5	1	3	1	5	0	4	1	1	1	1	0	1	0	1	0	0	1	1	1	Dental clinic	1	1		2	1	2	2	3	26	1	0	1	0	0	0
2	1459	2	21	0	0	1	3	1	5	5	0	5	1	1	1	1	5	0	4	1	1	0	1	0	1	0	1	0	0	1	1	1	Dental clinic	1	1		2	1	2	2	3	21	1	0	1	0	0	0
2	1475	2	32	1	0	1	3	1	3	2	1	3	1	0		1	5	0	4	1	1	0	1	0	0	0	1	0	0	1	1	1	Dental clinic	1	1		2	1	2	2	3	32	1	0	1	0	0	0
2	593	1	46	1	0	1	3	2	5	2	3	5	1	1	4	1	5	0	4	1	1	1	1	0	1	0	1	0	0	1	1	1	Dental clinic	1	1		2	1	2	2	3	46	1	0	1	0	0	0
2	193	1	24	0	0	1	3	3	2	2	0	2	1	1	6	1	5	0	4	1	1	1	1	1	1	0	1	1	0	1	1	1	Dental clinic	1	1		2	1	2	2	3	24	1	0	1	0	0	0
2	206	1	46	1	0	1	2	3	5	4	1	5	2	1	1	1	5	0	4	1	1	0	1	1	0	0	1	1	1	1	1	1	Dental clinic	1	1		2	1	2	2	3	16	1	0	1	0	0	0
2	253	2	38	1	0	1	3	3	5	2	3	5	1	1	6	1	9	0	4	1	1	1	1	0	0	0	1	1	0	1	1	1	Dental clinic	1	1		2	1	2	2	3	38	1	0	1	0	0	0
2	291	1	42	1	0	1	3	3	6	4	2	6	4	1	4	1	5	0	4	1	1	0	1	0	1	0	1	1	0	1	1	1	Dental clinic	1	1		2	1	2	2	5	42	1	0	1	0	0	0
2	349	2	37	1	0	1	3	3	3	2	1	3	3	1	4	1	5	0	4	1	1	0	1	0	0	0	1	1	1	1	1	1	Dental clinic	1	1		2	1	2	2	3	37	1	0	1	0	0	0
2	575	2	46	1	0	1	3	3	5	2	3	4	2	0		1	5	0	4	1	1	0	1	0	0	0	1	1	0	1	1	1	Dental clinic	1	1		2	1	2	2	3	46	1	0	1	0	0	0
2	588	2	32	1	0	1	3	3	4	2	2	4	5	0		1	5	0	4	1	1	0	1	0	0	0	1	1	0	1	1	1	Dental clinic	1	1		2	1	2	2	3	32	1	0	1	0	0	0
2	683	2	34	1	0	1	3	3	5	2	3	5	4	0		1	5	0	4	1	1	0	1	0	0	0	1	1	0	1	1	1	Dental clinic	1	1		2	1	2	2	3	34	1	0	1	0	0	0
2	776	2	38	1	0	1	3	3	5	3	2	5	2	0		1	5	0	4	1	1	0	1	0	0	0	1	1	0	1	1	1	Dental clinic	1	1		2	1	2	2	3	38	1	0	1	0	0	0
2	778	2	30	0	0	1	3	3	2	2	0	2	2	0		1	5	0	4	1	1	0	1	0	0	0	1	0	0	1	1	1	Dental clinic	1	1		2	1	2	2	3	30	1	0	1	0	0	0
2	795	2	37	1	0	1	3	3	4	2	2	4	3	0		1	5	0	4	1	1	0	1	0	0	0	1	1	0	1	1	1	Dental clinic	1	1		2	1	2	2	3	37	1	0	1	0	0	0
2	909	2	30	1	0	1	3	3	3	2	1	3	3	0		1	5	0	4	1	1	0	1	0	0	0	1	1	0	1	1	1	Dental clinic	1	1		2	1	2	2	3	30	1	0	1	0	0	0
2	935	2	36	1	0	1	3	3	5	2	3	5	4	0		1	5	0	4	1	1	0	1	0	0	0	1	1	1	1	1	1	Dental clinic	1	1		2	1	2	2	3	36	1	0	1	0	0	0
2	955	2	37	1	0	1	3	3	4	2	2	4	3	0		1	5	0	4	1	1	1	0	1	0	0	0	1	1	0	1	1	Dental clinic	1	1		2	1	2	2	3	37	1	0	1	0	0	0
2	982	1	36	1	0	1	3	3	4	2	2	4	3	0		1	5	0	4	1	1	1	1	0	0	0	1	0	0	1	1	1	Dental clinic	1	1		2	1	2	2	3	36	1	0	1	0	0	0
2	984	1	27	0	0	1	3	3	5	5	0	5	1	0		1	5	0	4	1	1	0	1	0	0	0	1	1	0	1	1	1	Dental clinic	1	1		2	1	2	2	3	27	1	0	1	0	0	0
2	1007	2	34	1	0	1	3	3	4	2	2	4	4	0		1	5	0	4	1	1	0	1	0	0	0	1	0	0	1	1	1	Dental clinic	1	1		2	1	2	2	3	34	1	1	0	0	0	0
2	1014	2	36	1	0	1	3	3	5	3	2	5	1	0		1	5	0	4	1	1	0	1	0	0	0	1	0	0	1	1	1	Dental clinic	1	1		2	1	2	2	3	36	1	0	1	0	0	0
2	1031	1	41	1	0	1	3	3	4	2	2	1	2	0		1	5	0	4	1	1	0	1	0	0	0	1	1	1	1	1	1	Dental clinic	1	1		2	1	2	2	3	41	1	0	1	0	0	0
2	1087	1	30	0	0	1	3	3	2	2	0	2	2	0		1	5	0	4	1	1	0	1	0	0	0	1	0	0	1	1	1	Dental clinic	1	1		2	1	2	2	3	30	1	0	1	0	0	0
2	1094	2	39	1	0	1	4	3	5	2	3	5	4	0		1	5	0	4	1	1	0	1	0	1	0	1	1	0	1	1	1	Dental clinic	1	1		2	1	2	2	3	39	1	0	1	0	0	0
2	1119	2	41	1	0	1	3	3	4	2	2	4	1	1	4	1	9	0	4	1	1	1	1	0	1	0	1	0	0	1	1	1	Dental clinic	1	1		2	1	2	2	3	41	1	0	1	0	0	0
2	1180	1	49	1	0	1	3	3	5	4	1	5	5	0		1	5	0	4	1	1	0	1	0	0	0	1	0	0	1	1	1	Dental clinic	1	1		2	1	2	2	3	49	1	0	1	0	0	0
2	1215	2	39	1	0	1	3	3	5	2	3	5	5	0		1	5	0	4	1	1	0	1	0	0	0	1	1	0	1	1	1	Dental clinic	1	1		2	1	2	2	3	39	1	0	1	0	0	0
2	1252	2	52	2	0	1	1	3	3	3	0	3	2	0		1	5	0	4	1	1	0	1	0	0	0	1	1	0	1	1	1	Dental clinic	1	1		2	1	2	2	3	52	1	0	1	0	0	0
2	1265	1	48	1	0	1	3	3	6	2	4	6	3	0		1	5	0	4	1	1	0	1	0	0	0	1	1	0	1	1	1	Dental clinic	1	1		2	1	2	2	3	48	1	0	1	0	0	0
2	1272	2	34	1	0	1	3	3	4	2	2	4	4	1	4	1	5	0	4	1	1	0	0	1	0	0	0	1	1	1	1	1	Dental clinic	1	1		2	1	2	2	3	34	1	0	1	0	0	0
2	1278	1	29	0	0	1	3	3	1	1	0	1	3	1	4	1	5	0	4	1	1	0	1	0	0	0	1	0	0	1	1	1	Dental clinic	1	1		2	1	2	2	3	29	1	1	1	0	0	0
2	1347	2	32	1	0	1	3	3	4	2	2	4	3	1	4	1	5	0	4	1	1	0	1	0	0	0	1	0	1	1	1	1	Dental clinic	1	1		2	1	2	2	3	32	1	0	1	0	0	0
2	1354	2	29	0	0	1	2	3	3	3	0	3	1	0		1	5	0	4	1	1	0	1	0	0	0	1	0	0	1	1	1	Dental clinic	1	1		2	1	2	2	3	29	1	1	0	0	0	0
2	1437	2	40	1	0	1	3	3	5	3	2	5	1	1	4	1	5	0	4	1	1	0	1	0	0	0	1	1	1	1	1	1	Dental clinic	1	1		2	1	2	2	3	40	1	1	1	0	0	0
2	1473	2	56	1	0	1	3	3	3	3	0	3	1	0		1	5	0	4	1	1	0	1	0	0	0	1	1	0	1	1	1	Dental clinic	1	1		2	1	2	2	3	56	1	0	1	0	0	0
2	1483	1	33	0	0	1	3	3	2	2	0	2	2	0		1	5	0	4	1	1	0	1	0	0	0	1	1	0	1	1	1	Dental clinic	1	1		2	1	2	2	3	33	1	0	1	0	0	0
2	1563	2	27	0	0	1	3	3	2	2	0	2	2	1	4	1	5	0	4	1	1	0	1	0	0	0	1	1	0	1	1	1	Dental clinic	1	1		2	1	2	2	3	27	1	0	1	0	0	0
2	1578	1	51	1	0	1	2	3	5	4	1	5	3	1	6	1	9	0	4	1	1	0	1	0	0	0	1	1	1	1	1	1	Dental clinic	1	1		2	1	2	2	3	51	1	0	1	0	0	0
2	1669	1	41	1	0	1	3	3	4	2	2	4	1	0		1	5	0	4	1	1	0	1	0	0	0	1	1	0	1	1	1	Dental clinic	1	1		2	1	2	2	3	41	1	0	1	0	0	0
2	1783	2	36	1	0	1	3	3	5	2	3	5	2	1	4	1	5	0	4	1	1	0	1	0	0	0	1	1	0	1	1	1	Dental clinic	1	1		2	1	2	2	3	36	1	0	1	0	0	0
2	1808	1	34	1	0	1	2	3	2	2	0	2	2	0		1	5	0	4	1	1	1	1	0	1	0	1	0	0	1	1	1	Dental clinic	1	1		2	1	2	2	3	34	1	0	1	0	0	0
2	1827	2	39	1	0	1	3	3	5	2	3	5	1	1	6	1	9	0	4	1	1	0	1	0	0	0	1	1	0	1	1	1	Dental clinic	1	1		2	1	2	2	3	39	1	1	1	0	0	0
2	67	2	30	1	0	1	3	3	6	3	3	6	1	0		1	9	0	4	1	1	1	1	1	1	0	1	0	1	1	1	1	Dental clinic	1	1		2	1	2	2	3	30	1	1	0	0	0	0
2	1928	2	31	1	0	1	3	3	4	2	2	4	3	1	7	1	5	0	4	1	1	0	1	0	0	0	1	0	0	1	1	1	Dental clinic	1	1		2	1	2	2	3	31	1	0	1	0	0	0
2	1958	1	28	0	0	1	3	3	2	2	0	2	2	1	4	1	5	0	4	1	1	0	1	0	1	0	1	0	0	1	1	1	Dental clinic	1	1		2	1	2	2	3	28	1	0	1	0	0	0
2	1977	2	32	1	0	1	3	3	4	2	2	4	1	0		1	5	0	4	1	1	0	1	0	0	0	1	0	0	1	1	1	Dental clinic	1	1		2	1	2	2	3	32	1	0	1	0	0	0
2	2023	1	37	1	0	1	3	3	4	2	2	4	2	1	4	1	5	0	4	1	0	1	0	0	0	1	1	0	0	1	1	1	Dental clinic	1	1		2	1	2	2	3	37	0	1	0	0	0	0
2	1202	2	34	1	0	1	3	4	3	2	1	3	4	1	4	1	5	0	4	1	1	0	1	0	0	0	1	1	0	1	1	1	Dental clinic	1	1		2	1	2	2	3	34	1	0	1	0	0	0
2	1410	1	37	1	0	1	3	4	4	2	2	4	1	1	4	1	5	0	4	1	1	0	1	0	0	0	1	1	1	1	1	1	Dental clinic	1	1		2	1	2	2	3	37	1	0	1	0	0	0
2	1628	2	36	1	0	1	4	4	4	2	2	4	2	1	4	1	5	0	4	1	1	1	1	0	1	0	1	0	0	1	1	1	Dental clinic	1	1		2	1	2	2	3	36	1	0	1	0	0	0
2	1286	1	40	1	0	1	3	5	4	2	2	4	5	1	4	1	5	0	4	1	1	0	1	0	1	0	1	1	0	1	1	1	Dental clinic	1	1		2	1	2	2	3	40	1	0	1	0	0	0
2	416	2	40	1	0	1	4	6	3	2	1	3	2	1	4	1	5	0	4	1	1	1	1	0	0	0	1	0	0	1	1	1	Dental clinic	1	1		2	1	2	2	3	40	1	1	0	0	0	0
2	577	1	28	0	0	1	2	6	2	2	0	2	3	0		1	5	0	4	1	1	0	1	0	1	0	1	1	0	1	1	1	Dental clinic	1	1		2	1	2	2	3	28	1	0	1	0	0	0
2	946	2	39	1	0	1	3	6	3	2	1	3	4	0		1	5	0	4	1	1	0	1	0	1	0	1	1	1	1	1	1	Dental clinic	1	1		2	1	2	2	3	39	1	0	1	0	0	0
2	1380	2	36	1	0	1	3	6	4	2	2	4	5	1	4	1	5	0	4	1	1	0	1	0	0	0	1	0	0	1	1	1	Dental clinic	1	1		2	1	2	2	3	36	1	0	1	0	0	0
2	1394	1	46	1	0	1	3	6	5	3	2	5	1	0		1	9	0	4	1	1	0	1	0	0	0	1	0	0	1	1	1	Dental clinic	1	1		2	1	2	2	3	46	1	0	1	0	0	0
2	1407	2	53	2	0	1	3	6	3	3	0	3	3	0		1	5	0	4	1	1	0	1	0	0	0	1	1	1	1	1	1	Dental clinic	1	1		2	1	2	2	3	53	1	1	1	0	0	0
2	1592	2	38	1	0	1	3	6	5	2	3	5	1	1	1	1	5	0	4	1	1	1	1	0	1	0	1	0	0	1	1	1	Dental clinic	1	1		2	1	2	2	3	38	1	1	1	0	0	0
2	1638	2	36	0	0	1	4	6	1	1	0	1	5	1	4	1	5	0	4	1	1	0	1	0	0	0	1	1	0	1	1	1	Dental clinic	1	1		2	1	2	2	3	36	1	0	1	0	0	0
2	1651	2	39	1	0	1	4	6	3	2	1	3	3	1	6	1	5	0	4	1	1	0	1	0	0	0	1	1	0	1	1	1	Dental clinic	1	1		2	1	2	2	3	39	1	0	1	0	0	0
2	859	1	42	1	0	1	4	7	3	2	1	3	5	1	4	1	5	0	4	1	1	0	1	0	0	0	1	1	1	0	1	1	Dental clinic	1	1		2	1	2	2	3	40	1	0	1	0	0	0
2	1694	2	42	1	0	1	3	7	5	2	3	5	5	1	4	1	5	0	4	1	1	0	1	0	0	0	1	1	0	1	1	1	Dental clinic	1	1		2	1	2	2	3	42	1	0	1	0	0	0
2	1705	2	36	1	0	1	4	7	5	2	3	5	4	1	6	1	5	0	4	1	1	0	1	0	0	0	1	1	1	1	1	1	Dental clinic	1	1		2	1	2	2	3	36	1	0	1	0	0	0
2	2001	2	41	1	0	1	4	7	5	2	3	5	5	1	4	1	5	0	4	1	1	0	1	0	1	0	1	0	0	1	1	1	Dental clinic	1	1		2	1	2	2	3	41	1	1	1	0	0	0
2	251	2	56	2	0	1	1	3	3	3	0	3	3	0		1	3	0	4	1	1	0	1	1	0	0	1	1	0	1	1	1	Dental clinic	1	1		2	1	2	2	3	56	1	0	1	0	0	0
2	569	1	48	1	0	1	3	3	6	3	3	6	4	0		1	5	0	4	1	1	1	1	0	1	0	1	0	0	1	1	1	Dental clinic	1	1		2	1	2	2	3	13	1	0	1	0	0	0
2	735	2	39	1	0	1	3	3	6	3	3	6	4	0		1	5	0	4	1	1	0	1	0	0	0	1	1	1	1	1	1	Dental clinic	1	1		2	1	2	2	3	39	1	0	1	0	0	0
2	1478	1	58	1	0	1	1	3	6	4	2	6	1	0		1	5	0	4	1	1	0	1	0	0	0	1	1	0	1	1	1	Dental clinic	1	1		2	1	2	2	3	58	1	0	1	0	0	0
2	536	1	42	1	0	1	4	4	4	3	1	4	4	1	4	1	5	0	4	1	1	0	1	0	0	0	1	1	0	1	1	1	Dental clinic	1	1		2	1	2	2	3	42	1	0	1	0	0	0
2	857	2	49	1	0	1	3	4	4	4	0	4	5	0		1	5	0	4	1	1	0	1	0	1	0	1	1	0	1	1	1	Dental clinic	1	1		2	1	2	2	3	49	1	0	1	0	0	0
2	34	2	39	1	0	1	3	3	4	3	1	4	2	0		1	5	0	4	1	1	1	1	0	0	0	1	1	1	1	1	1	Dental clinic	1	1		2	1	2	4	1	23	0	0	0	0	0	0
2	1316	2	35	1	0	1	3	3	5	3	2	5	5	1	4	1	5	0	4	1	1	1	0	1	0	0	0	1	0	1	1	1	Dental clinic	1	1		2	1	2	2	3	35	1	0	1	0	0	0
2	1013	1	33	1	0	1	4	5	4	2	2	4	4	1	4	1	5	0	4	1	1	0	1	0	0	0	1	0	0	1	1	1	Dental clinic	1	1		2	1	2	2	3	33	1	0	1	0	0	0
2	1427	1	38	1	0	1	2	6	4	3	1	4	5	1	4	1	5	0	4	1	1	0	1	0	0	0	1	0	0	1	1	1	Dental clinic	1	1		2	1	2	2	3	14	1	0	1	0	0	0
2	945	2	71	2	0	0		1	5	4	1	5	3	1	4	3	3	0	4	1	1	1	0	1	0	0	0	1	0	1	1	1	Dental clinic	1	1		2	1	2	2	3	71	1	0	1	0	0	0
2	934	2	25	0	0	1	2	1	4	4	0	4	1	1	4	1	5	0	4	1	1	1	1	1	0	0	1	1	0	1	1	1	Non dental clinic	6		5	2	1	2		2	25	0	0	0	0	0	0
2	1023	1	73	1	0	1	3	1	3	3	0	3	2	1	6	1	5	0	4	1	1	1	1	0	0	0	1	0	0	1	1	1	Dental clinic	1	1		2	1	2	2	3	73	1	0	1	0	0	0
2	116	1	38	1	0	1	2	3	5	2	3	5	1	1	2	1	5	0	4	1	1	1	1	0	0	0	1	0	0	1	1	1	Dental clinic	1	1		2	1	2	2	3	38	1	0	1	0	0	0
2	1409	2	27	0	0	1	3	3	2	2	0	2	5	1	4	1	5	0	4	1	1	1	1	0	0	0	1	0	0	1	1	1	Dental clinic	1	1		2	1	2	2	3	27	1	1	0	0	0	0
2	1355	2	52	1	0	1	2	3	6	5	1	6	4	1	3	1	5	0	4	1	1	0	1	0	0	0	1	0	0	1	1	1	Dental clinic	1	1		2	1	2	2	3	21	1	0	1	0	0	0
2	1165	2	42	1	0	1	3	3	6	2	4	6	5	1	4	1	5	0	4	1	1	1	1	0	0	0	1	0	0	1	1	1	Dental clinic	1	1		2	1	2	2	3	42	1	0	1	0	0	0
2	1494	2	42	1	0	1	3	3	5	4	1	5	3	1	4	1	5	0	4	1	1	1	1	0	0	0	1	0	0	1	1	1	Dental clinic	1	1		2	1	2	1	3	42	1	0	1	0	0	0
2	1275	1	41	1	0	1	4	4	3	2	1	3	2	1	2	1	5	0	4	1	1	0	1	0	0	0	1	0	0	1	1	1	Dental clinic	1	1		2	1	2	2	3	41	1	0	1	0	0	0
2	956	2	28	0	0	1	3	5	4	3	1	4	2	1	6	1	5	0	4	1	1	1	0	1	0	0	0	1	0	1	1	1	Dental clinic	1	1		2	1	2	2	3	12	1	0	1	0	0	0
2	1346	1	29	0	0	1	3	5	1	1	0	1	2	1	6	1	5	0	4	1	1	1	1	0	0	0	1	0	0	1	1	1	Dental clinic	1	1		2	1	2	2	3	29	1	0	1	0	0	0
2	1285	1	22	0	0	1	3	5	5	4	1	5	2	1	3	1	5	0	4	1	1	0	1	0	0	0	1	0	0	1	1	1	Dental clinic	1	1		2	1	2	2	3	15	1	0	1	0	0	0
2	999	1	27	1	0	1	4	6	1	1	0	1	3	1	4	1	5	0	4	1	1	1	0	1	0	0	0	1	0	1	1	1	Dental clinic	1	1		2	1	2	2	3	27	1	0	1	0	0	0
2	1362	1	21	0	0	1	3	6	4	4	0	4	4	1	3	1	5	0	4	1	1	1	1	0	0	0	1	0	0	1	1	1	Dental clinic	1	1		2	1	2	2	2	21	1	0	1	0	0	0
2	1273	2	68	1	0	1	3	6	4	3	1	4	4	1	1	1	5	0	4	1	1	0	1	0	0	0	1	0	0	1	1	1	Dental clinic	1	1		2	1	2	2	3	61	1	0	1	0	0	0
2	1302	1	30	0	0	1	3	7	2	2	0	2	4	1	4	1	5	0	4	1	1	1	0	1	0	0	0	1	0	1	1	1	Dental clinic	1	1		2	1	2	2	3	30	1	0	1	0	0	0
2	1462	1	42	0	0	1	3	7	3	1	2	3	4	1	5	1	5	0	4	1	1	1	1	0	0	0	1	0	0	1	1	1	Dental clinic	1	1		2	1	2	2	3	42	1	0	1	0	0	0
2	1484	2	28	2	0	1	3	7	4	3	1	4	4	1	6	1	5	0	4	1	1	0	1	0	0	0	1	0	0	1	1	1	Dental clinic	1	1		2	1	2	2	3	28	1	0	1	0	0	0
2	803	1	44	1	0	1	3	3	3	2	1	3	3	1	4	1	5	0	4	1	1	0	1	0	1	0	1	0	0	1	1	1	Dental clinic	1	1		4	1	2	2	3	12	1	0	0	0	0	0
2	1296	1	28	0	0	1	2	6	4	3	1	4	1	1	3	1	5	0	4	1	1	1	1	1	0	0	1	1	0	1	1	1	Dental clinic	1	1		2	1	2	2	3	28	1	1	1	0	0	0
2	417	1	28	0	0	1	4	7	3	3	0	3	4	1	6	1	5	0	4	1	1	1	1	0	0	0	1	0	0	1	1	1	Dental clinic	1	1		2	1	2	2	3	28	1	0	1	0	0	0
2	571	2	30	1	0	1	3	3	4	2	2	4	5	0		1	5	0	4	1	1	1	1	0	1	0	1	0	0	1	1	1	Dental clinic	1	1		2	1	2	2	3	30	1	1	0	0	0	0
2	718	2	41	1	0	1	3	4	4	2	2	4	5	0		1	5	0	4	1	1	0	1	0	0	0	1	1	0	1	1	1	Dental clinic	1	1		2	1	2	2	3	41	1	0	1	0	0	0
2	503	2	37	1	0	1	2	3	4	2	2	4	2	0		1	5	0	4	1	1	1	1	0	0	0	1	1	0	1	1	1	Dental clinic	1	1		2	1	2	2	3	37	1	0	1	0	0	0
2	804	1	39	1	0	1	3	3	5	2	3	5	1	0		1	5	0	4	1	1	0	1	0	0	0	1	1	0	1	1	1	Dental clinic	1	1		2	1	2	2	3	39	1	0	1	0	0	0
2	1451	2	41	1	0	1	4	3	5	2	3	5	1	1	4	1	5	0	4	1	1	0	1	0	0	0	1	1	0	1	1	1	Dental clinic	1	1		2	1	2	2	4	41	1	0	1	0	0	0
2	1635	2	45	2	0	1	3	6	2	2	0	2	2	0		1	9	0	4	1	1	0	1	0	0	0	1	1	1	1	1	1	Dental clinic	1	1		2	1	2	2	4	45	1	0	1	0	0	0
2	729	2	46	1	0	1	4	7	5	2	3	5	2	0		1	5	0	4	1	1	0	1	0	0	1	1	1	0	1	1	1	Dental clinic	1	1		2	1	2	2	3	46	1	0	1	0	0	0
2	518	2	29	1	0	1	2	3	3	2	1	3	5	0		1	5	0	4	1	1	1	1	0	0	1	1	0	0	1	1	1	Dental clinic	1	1		2	1	2	2	3	29	1	1	0	0	0	0
2	554	2	59	2	0	1	1	3	3	3	0	3	1	0		1	3	0	4	1	1	0	1	0	0	0	1	1	1	1	1	1	Dental clinic	1	1		2	1	2	2	3	59	1	0	1	0	0	0
2	789	1	39	1	0	1	3	3	4	2	2	4	1	0		1	5	0	4	1	1	0	1	0	0	0	1	1	0	1	1	1	Dental clinic	1	1		2	1	2	2	3	39	1	0	1	0	0	0
2	112	2	25	1	0	1	2	3	4	2	2	4	1	0		1	5	0	4	1	1	0	1	0	0	0	1	0	0	1	1	1	Dental clinic	1	1		2	1	2	2	1	25	1	0	1	0	0	0
2	538	2	41	1	0	1	3	5	5	2	3	5	5	1	6	1	5	0	4	1	1	0	1	0	1	0	1	0	0	1	1	1	Dental clinic	1	1		2	1	2	2	3	41	1	1	0	0	0	0
2	13	2	51	0	0	1	1	3	6	4	2	6	2	1	3	1	3	0	4	1	1	1	1	0	0	1	1	0	0	1	1	1	Dental clinic	1	1		4	1	2	1	1	51	1	0	1	0	0	0
2	460	2	30	1	0	1	3	3	4	2	2	4	3	0		1	5	0	4	1	1	0	1	0	0	0	1	1	0	1	1	1	Dental clinic	1	1		2	1	2	2	3	30	1	0	1	0	0	0
2	1090	2	48	2	0	1	3	4	4	4	0	4	5	1	6	1	5	0	4	1	1	0	1	0	0	0	1	0	0	1	1	1	Non dental clinic	2		5	2	1	3		1	48	0	0	0	0	0	0
2	523	2	38	1	0	1	3	3	5	2	3	5	1	0		1	9	0	4	1	1	0	0	0	0	0	1	0	0	1	1	1	Non dental clinic	2		5	2	1	3		1	38	0	0	0	0	0	0
2	537	2	40	1	0	1	3	4	2	2	0	2	5	1	2	1	5	0	4	1	1	1	0	0	0	0	1	0	0	1	1	1	Non dental clinic	2		5	4	1	3		1	40	0	0	0	0	0	0
2	471	2	38	1	0	1	3	3	3	2	1	3	3	1	1	1	5	0	4	1	1	0	1	0	0	1	1	0	0	1	1	1	Non dental clinic	2			2	1	3		1	38	0	0	0	0	0	0
2	427	2	28	0	0	1	3	3	5	4	1	5	1	1	1	1	5	0	4	1	1	0	1	0	0	0	1	0	0	1	1	1	Non dental clinic	6		5	4	1	7		1	28	0	0	0	0	0	0
2	1216	2	26	0	0	1	1	2	1	1	0	1	3	1	6	1	5	0	4	1	1	1	1	0	0	0	1	0	0	1	1	1	Non dental clinic	6		5	2	1	7		1	26	0	0	0	0	0	0
2	1451	2	28	0	0	1	2	3	3	3	0	3	5	1	1	1	5	0	4	1	1	0	1	0	0	0	1	0	0	1	1	1	Non dental clinic	6		5	2	1	7		1	28	0	0	0	0	0	0
2	427	2	28	0	0	1	3	3	5	4	1	5	4	1	6	1	5	0	4	1	1	1	1	0	0	0	1	0	0	1	1	1	Non dental clinic	6		5	2	1	7		1	28	0	0	0	0	0	0
2	401	1	38	0	0	1	4	5	1	1	0	1	1	1	4	1	5	0	4	1	1	1	1	0	0	0	1	0	0	1	1	1	Non dental clinic	6		5	2	1	7		1	38	0	0	0	0	0	0
2	849	1	42	1	0	1	3	3	5	2	3	5	1	1	4	1	5	0	4	1	1	0	1	0	0	0	1	0	0	1	1	1	Non dental clinic	6		5	2	1	7		1	42	1	0	0	0	0	0
2	345	2	38	1	0	1	3	3	5	2	3	5	2	0		1	5	0	4	1	1	1	0	1	0	1	0	1	0	1	1	1	Non dental clinic	6		5		1	7		1	10	0	0	0	0	0	0
2	777	1	28	0	0	1	4	1	1	1	0	1	3	1	3	1	5	0	4	1	1	1	1	0	0	0	1	1	0	1	1	1	Non dental clinic	6		5		1	7	2	3	28	0	0	0	0	0	0
2	399	2	26	0	0	1	3	1	4	3	1	4	5	0		1	5	0	4	1	1	0	1	0	0	0	1	0	0	1	1	1	Non dental clinic	6		5	2	1	7		3	26	0	0	0	0	0	0
2	7790	1	21	0	0	1	3	1	1	1	0	1	2	1	1	1	5	0	4	1	1	0	0	0	0	0	1	0	1	1	1	1	Non dental clinic	6		2	2	1	7		1	21	0	0	0	0	0	0
2	993	2	22	0	0	1	3	1	3	3	0	3	1	1	3	1	5	0	4	1	1	1	0	1	0	0	0	1	0	1	1	1	Non dental clinic	6		5	2	1	7		2	22	0	0	0	0	0	0
2	1523	2	28	0	0	1	3	1	2	2	0	2	3	1	7	1	5	0	4	1	1	0	1	0	0	0	1	0	0	1	1	1	Non dental clinic	6			2	1	7		3	28	0	0	0	0	0	0
2	1240	2	35	1	0	1	3	3	4	2	2	4	1	0		1	5	0	4	1	1	1	1	0	1	0	1	0	0	1	1	1	Non dental clinic	6		5		1	7		1	35	0	0	0	0	0	0
2	1679	2	41	1	0	1	3	3	4	3	1	4	1	1	1	1	9	0	4	1	1	0	1	0	1	0	1	0	0	1	1	1	Non dental clinic	6		3		1	7		6	41	0	0	0	0	0	0
2	981	2	40	1	0	1	3	3	5	3	2	5	4	1	2	1	5	0	4	1	1	1	0	1	0	0	0	1	0	1	1	1	Non dental clinic	6		5	2	1	7		3	40	0	0	0	0	0	0
2	866	2	27	0	0	1	3	4	2	2	0	2	2	1	1	1	5	0	4	1	1	0	1	0	0	0	1	0	0	1	1	1	Non dental clinic	6		2	2	1	7		3	27	0	0	0	0	0	0
2	958	2	27	0	0	1	4	6	2	2	0	2	5	1	3	1	5	0	4	1	1	1	0	0	0	0	1	1	0	1	1	1	Non dental clinic	6		5	2	1	7		2	27	0	0	0	0	0	0
2	1398	2	38	1	0	1	2	6	4	2	2	4	5	1	2	1	5	0	4	1	1	1	1	0	0	0	1	0	0	1	1	1	Non dental clinic	6		5	2	1	7		1	38	0	0	0	0	0	0
2	1323	1	31	0	0	1	3	6	6	4	2	6	2	1	4	1	5	0	4	1	1	1	0	0	0	0	0	1	0	1	1	1	Non dental clinic	6		5	2	1	7		1	14	0	0	0	0	0	0
2	1268	2	22	1	0	1	3	6	2	2	0	2	4	1	1	1	5	0	4	1	1	0	1	0	0	0	1	0	0	1	1	1	Non dental clinic	6		5	2	1	7		1	22	0	0	0	0	0	0
2	1515	2	24	1	0	1	2	6	5	2	3	5	4	1	4	1	5	0	4	1	1	1	1	0	0	0	1	0	0	1	1	1	Non dental clinic	6		5	2	1	7		1	34	0	0	0	0	0	0
2	1643	2	24	0	0	1	3	1	5	4	1	5	4	0		1	5	0	4	1	1	0	1	0	0	0	1	0	0	1	1	1	Non dental clinic	6		5		1	7		1	27	0	0	0	0	0	0
2	1409	2	37	0	0	1	4	3	4	4	0	4	1	1	4	1	9	0	4	1	1	0	1	0	0	0	1	0	0	1	1	1	Non dental clinic	6		5		1	7		1	26	0	0	0	0	0	0
2	810	2	22	0	0	1	3	1	5	3	2	5	3	0		1	5	0	4	1	1	1	1	0	1	0	1	0	0	1	1	1	Non dental clinic	6		5		1	7		1	22	1	0	0	0	0	0
2	956	2	26	0	0	1	3	1	5	4	1	5	2	0		1	9	0	4	1	1	0	1	0	1	0	1	0	0	1	1	1	Non dental clinic	6		5		1	7		1	26	0	0	0	0	0	0
2	2033	1	51	1	0	1	3	1	5	4	1	5	2	1	7	1	6	0	4	1	1	0	1	0	1	0	1	1	0	1	1	1	Non dental clinic	6		5		1	7		1	51	0	0	0	0	0	0
2	1277	2	28	1	0	1	3	1	2	2	0	2	3	1	3	1	5	0	4	1	1	1	1	0	0	0	1	0	0	1	1	1	Non dental clinic	6		5	2	1	7		1	28	0	0	0	0	0	0
2	757	2	46	1	0	1	2	3	5	2	3	5	5	0		1	5	0	4	1	1	0	1	0	0	0	1	0	0	1	1	1	Non dental clinic	6		5		1	7		1	46	0	0	0	0	0	0
2	1017	2	39	1	0	1	3	3	4	2	2	4	1	0		1	5	0	4	1	1	0	1	0	0	0	1	1	0	1	1	1	Non dental clinic	6		5		1	7		1	39	0	0	0	0	0	0
2	1319	2	46	1	0	1	3	3	5	3	2	5	1	1	4	1	9	0	4	1	1	0	1	0	0	0	1	1	0	1	1	1	Non dental clinic	6		5		1	7		1	46	0	0	0	0	0	0
2	1527	2	34	1	0	1	3	3	4	2	2	4	2	0		1	5	0	4	1	1	0	1	0	0	0	1	0	0	1	1	1	Non dental clinic	6		5		1	7		1	34	0	0	0	0	0	0
2	1802	2	29	0	0	1	3	3	3	3	0	3	4	1	4	1	5	0	4	1	1	0	1	0	0	0	1	1	0	1	1	1	Non dental clinic	6		5		1	7		1	29	0	0	0	0	0	0
2	1881	2	24	0	0	1	3	3	4	4	0	4	1	1	7	1	9	0	4	1	0	1	1	0	0	1	0	0	0	1	1	1	Non dental clinic	6		5		1	7		1	24	0	0	0	0	0	0
2	1942	2	37	1	0	1	3	3	5	2	3	5	4	1	7	1	9	0	4	1	1	0	1	0	0	0	1	1	0	1	1	1	Non dental clinic	6		5		1	7		1	37	0	0	0	0	0	0
2	1416	2	41	1	0	1	3	3	5	3	2	5	4	1	4	1	5	0	4	1	1	0	1	0	0	0	1	0	0	1	1	1	Non dental clinic	6		5	2	1	7		3	41	0	0	0	0	0	0
2	1015	2	28	1	0	1	3	3	3	2	1	3	2	1	6	1	5	0	4	1	1	0	1	0	0	0	1	0	0	1	1	1	Non dental clinic	6		5	2	1	7		1	28	0	0	0	0	0	0
2	1450	1	23	0	0	1	3	1	4	3	1	4	1	1	3	1	5	0	4	1	1	1	1	0	0	0	1	0	0	1	1	1	Non dental clinic	6		5		1	7		1	23	0	0	0	0	0	0
2	1495	2	38	1	0	1	3	1	3	2	1	3	1	1	4	1	9	0	4	1	1	0	1	0	0	0	1	0	0	1	1	1	Non dental clinic	6		2		1	7		1	38	0	0	0	0	0	0
2	255	1	40	1	0	1	3	3	4	2	2	4	3	1	5	1	9	0	4	1	1	1	1	0	0	0	1	0	0	1	1	1	Non dental clinic	6				1	7		1	40	0	0	0	0	0	0
2	1491	2	46	1	0	1	3	3	4	3	1	4	1	0		1	5	0	4	1	1	0	1	0	0	0	1	1	0	1	1	1	Non dental clinic	6		5		1	7		1	46	0	0	0	0	0	0
2	1632	1	26	0	0	1	3	3	5	4	1	5	1	0		1	5	0	4	1	1	0	1	0	1	0	1	0	0	1	1	1	Non dental clinic	6		5		1	7		1	26	0	0	0	0	0	0
2	1757	2	34	1	0	1	3	3	5	2	3	5	1	1	6	1	5	0	4	1	1	0	1	0	1	0	1	1	0	1	1	1	Non dental clinic	6		5		1	7		1	34	0	0	0	0	0	0
2	427	2	28	0	0	1	3	3	5	4	1	5	1	1	2	1	5	0	4	1	1	0	1	0	0	0	1	0	0	1	1	1	Non dental clinic	6		5	4	1	7		1	28	0	0	0	0	0	0
2	401	1	38	0	0	1	4	5	1	1	0	1	5	1	2	1	5	0	4	1	1	1	1	1	1	0	1	0	0	1	1	1	Dental clinic	1			2	1	7		1	38	0	0	0	0	0	0
2	1298	1	21	0	0	1	2	1	5	5	0	5	1	0		1	5	0	4	1	1	1	1	0	1	0	1	0	0	1	1	1	Non dental clinic	6		5		1	7		1	21	0	0	0	0	0	0
2	1892	1	21	0	0	1	3	1	5	3	2	5	2	0		1	5	0	4	1	1	0	1	0	0	0	1	0	1	1	1	1	Non dental clinic	6		5		1	7		1	21	0	0	0	0	0	0
2	1935	1	24	0	0	1	3	1	3	3	0	3	3	1	6	1	9	0	4	1	1	0	1	0	1	0	1	0	0	1	1	1	Non dental clinic	6		5		1	7		1	24	0	0	0	0	0	0
2	425	2	48	1	0	1	3	3	5	3	2	5	5	0		1	5	0	4	1	1	0	1	0	0	0	1	0	0	1	1	1	Non dental clinic	6		5		1	7		1	48	0	0	0	0	0	0
2	1317	2	37	1	0	1	3	3	3	2	1	3	1	1	4	1	5	0	4	1	1	0	1	0	0	0	1	1	0	1	1	1	Non dental clinic	6		5		1	7		1	27	0	0	0	0	0	0
2	1428	1	49	1	0	1	3	3	5	3	2	5	2	1	4	1	5	0	4	1	1	0	1	0	1	0	1	0	0	1	1	1	Non dental clinic	6		2		1	7		1	49	0	0	0	0	0	0
2	1723	2	39	1	0	1	3	3	5	2	3	5	4	1	4	1	9	0	4	1	1	0	1	0	0	0	1	1	0	1	1	1	Non dental clinic	6		4		1	7		1	39	0	0	0	0	0	0
2	1765	2	42	1	0	1	3	3	6	2	4	6	2	1	4	1	5	0	4	1	1	0	1	0	0	0	1	1	1	1	1	1	Non dental clinic	6		5		1	7		1	42	0	0	0	0	0	0
2	1803	2	38	1	0	1	3	3	3	2	1	3	3	1	4	1	5	0	4	1	1	0	1	0	0	0	1	0	0	1	1	1	Non dental clinic	6		5		1	7		1	38	0	0	0	0	0	0
2	1923	2	50	2	0	1	1	3	4	4	0	4	2	0		1	3	0	4	1	1	0	1	1	0	0	1	1	1	1	1	1	Non dental clinic	6		5		1	7		1	50	0	0	0	0	0	0
2	2016	1	57	1	0	1	1	3	5	5	0	5	4	1	7	1	3	0	4	1	1	0	1	1	0	0	1	1	1	1	1	1	Non dental clinic	6		5		1	7		1	57	0	0	0	0	0	0
2	2028	2	49	1	0	1	1	3	4	3	1	4	1	1	7	1	9	0	4	1	1	0	1	0	0	0	1	1	1	1	1	1	Non dental clinic	6		2		1	7		1	49	0	0	0	0	0	0
2	592	2	29	1	0	1	3	3	3	2	1	3	4	1	2	1	5	0	4	1	1	0	1	0	0	0	1	0	0	1	1	1	Non dental clinic	6			4	1	7		1	29	0	0	0	0	0	0
2	1714	1	52	1	0	1	3	3	5	4	1	5	2	1	6	1	9	0	4	1	1	0	0	0	0	0	1	0	0	1	1	1	Non dental clinic	6		5	2	1	7		1	52	0	0	0	0	0	0
2	1349	1	18	0	0	1	3	3	4	3	1	4	4	1	4	1	5	0	4	1	1	0	1	0	0	0	1	0	0	1	1	1	Non dental clinic	6		5	2	1	7		2	18	0	0	0	0	0	0
2	1178	2	34	1	0	1	3	4	4	2	2	4	4	0		1	5	0	4	1	1	0	1	0	0	0	1	1	0	1	1	1	Non dental clinic	6		5	4	1	7		1	34	0	0	0	0	0	0
2	1688	1	64	1	0	1	3	4	3	2	1	3	4	1	4	1	9	0	4	1	1	0	1	0	0	0	1	1	0	1	1	1	Non dental clinic	6		2		1	7		1	64	0	0	0	0	0	0
2	1649	1	42	1	0	1	3	4	3	2	1	3	4	1	2	1	5	0	4	1	1	0	1	0	0	0	1	0	0	1	1	1	Non dental clinic	6		2	2	1	7		1	42	0	0	0	0	0	0
2	1453	2	41	1	0	1	3	6	4	3	1	4	4	1	2	1	5	0	4	1	1	0	1	0	0	0	1	0	0	1	1	1	Non dental clinic	6		5	2	1	7		1	41	0	0	0	0	0	0
2	1474	1	21	0	0	1	3	6	4	4	0	4	5	1	6	1	5	0	4	1	1	0	1	0	0	0	1	0	0	1	1	1	Non dental clinic	6		5	2	1	7		1	21	0	0	0	0	0	0
2	724	1	24	0	0	1	3	7	2	2	0	2	4	1	4	1	5	0	4	1	1	0	1	0	0	0	1	0	0	1	1	1	Non dental clinic	6		5	2	1	7		1	24	0	0	0	0	0	0
2	1776	1	19	0	0	1	2	1	5	4	1	5	2	1	4	1	9	0	4	1	1	0	1	0	1	0	1	0	1	1	1	1	Non dental clinic	6		5		1	7		1	19	0	0	0	0	0	0
2	1988	2	23	0	0	1	3	1	5	4	1	5	2	0		1	5	0	4	1	1	0	1	0	0	0	1	0	0	1	1	1	Non dental clinic	6		5		1	7		1	23	0	0	0	0	0	0
2	2009	1	62	2	0	1	1	1	3	3	0	3	1	1	7	1	3	0	4	1	1	0	1	1	0	0	1	1	1	1	1	1	Non dental clinic	6		5		1	7		1	62	0	0	0	0	0	0
2	1677	2	32	1	0	1	3	3	4	2	2	4	3	0		1	5	0	4	1	1	0	1	0	0	0	1	1	1	1	1	1	Non dental clinic	6		5		1	7		1	32	0	0	0	0	0	0
2	1290	2	51	2	0	1	2	6	3	3	0	3	2	1	3	1	5	0	4	1	1	0	1	0	0	0	1	0	0	1	1	1	Non dental clinic	6		5	2	1	7		1	68	0	0	0	0	0	0	0
2	493	2	19	0	0	1	2	1	5	4	1	5	1	1	7	1	5	0	4	1	1	1	1	0	0	0	1	1	0	1	1	1	Non dental clinic	6		5	4	1	7		1	19	0	0	0	0	0	0
2	1659	2	48	1	0	1	3	3	7	4	3	7	2	1	5	1	3	0	4	1	1	0	1	0	0	0	1	0	0	1	1	1	Non dental clinic	6		5	2	1	7		1	17	0	0	0	0	0	0
2	1675	2	52	1	0	1	3	6	6	3	3	6	3	1	6	1	9	0	4	1	1	0	1	1	1	0	1	0	1	1	1	1	Non dental clinic	6		5		1	7		1	17	0	0	0	0	0	0
2	1508	2	23	0	0	1	2	6	3	3	0	3	5	1	6	1	5	0	4	1	1	0	1	0	0	0	1	0	0	1	1	1	Non dental clinic	6		5	2	1	7		1	23	0	0	0	0	0	0
2	1276	2	27	0	0	1	3	3	3	3	0	3	2	0		1	5	0	4	1	1	0	1	0	0	0	0	1	1	1	1	1	Non dental clinic	6		2		1	7		1	27	0	0	0	0	0	0
2	1995	1	31	0	0	1	3	6	3	3	0	3	1	1	6	1	5	0	4	1	1	0	1	0	0	0	1	0	0	1	1	1	Non dental clinic	6		2	2	1	7		3	31	0	0	0	0	0	0
2	1615	2	32	1	0	1	3	1	3	2	1	3	1	1	4	1	9	0	4	1	1	0	1	0	0	0	1	0	0	1	1	1	Non dental clinic	6		2		1	7		6	32	0	0	0	0	0	0
2	1361	2	35	1	0	1	3	3	5	2	3	5	3	1	4	1	5	0	4	1	1	0	1	0	0	0	1	1	1	1	1	1	Non dental clinic	6		3		1	7	2	6	35	0	0	0	0	0	0
2	1828	2	41	1	0	1	4	3	7	3	4	7	1	1	4	1	5	0	4	1	1	0	1	0	0	0	1	0	0	1	1	1	Non dental clinic	6		3	2	1	7		5	41	0	0	0	0	0	0
1	513	2	52	1	0	1	3	3	7	6	1	7	3	1	5	1	3	0	4	1	1	1	1	0	0	1	1	0	0	1	1	1	Dental clinic	1	2		2	1	1		2	52	1	0	1	0	0	0
1	15	1	37	0	0	1	4	4	1	1	0	1	3	1	3	2	5	1	1	1	1	1	1	0	0	1	1	0	0	1	1	1	Dental clinic	1	2		1	1	1		2	37	1	0	1	0	0	0
1	253	2	28	1	0	1	4	4	3	1	2	3	5	0		2	3	0	4	1	1	1	0	0	0	1	0	0	1	1	1	1	Dental clinic	1	2		2	1	1		2	20	1	0	0	1	0	0
1	525	1	42	1	0	1	3	6	6	3	3	6	4	1	3	1	5	0	4	1	1	1	1	0	1	1	1	0	0	1	1	1	Dental clinic	1	2		2	1	1		2	42	1	0	1	0	0	0
1	536	2	30	0	0	1	4	7	3	3	0	3	5	1	3	2	5	0	4	1	1	1	1	0	1	1	1	0	0	1	1	1	Dental clinic	1	2		2	1	1		2	30	1	0	1	0	0	0
1	78	1	27	0	0	1	3	1	2	2	0	2	4	1	3	2	5	0	4	1	1	1	1	0	0	1	1	0	0	1	1	1	Dental clinic	1	2		2	1	1		2	27	1	0	1	0	0	0
1	68	1	70	1	0	1	3	1	7	7	0	7	2	1	2	2	5	1	3	1	1	1	1	0	0	1	1	0	0	1	1	1	Dental clinic	1	2		1	1	1		3	70	1	0	0	0	0	1
1	351	2	25	0	0	1	3	1	2	2	0	2	5	1	2	1	5	0	4	1	1	1	1	0	0	1	0	0	0	1	1	1	Dental clinic	1	2		2	1	1		6	25	1	0	1	0	0	0
1	832	1	20	1	0	1	3	1	5	3	2	5	4	1	1	2	5	0	4	1	1	1	1	0	1	1	1	0	0	1	1	1	Dental clinic	1	2		4	1	1		1	20	1	0	1	0	0	0
1	2408	1	60	1	0	0		2	4	4	0	4	3	1	2	3	3	1	2	1	1	0	1	1	0	0	1	0	0	1	1	1	Dental clinic	1	2		1	1	1		3	60	1	0	0	0	1	0
1	137	1	60	1	0	1	3	2	6	6	0	6	3	1	2	3	3	0	4	1	0	0	1	0	0	0	1	1	0	1	1	1	Dental clinic	1	2		4	1	1		3	60	1	1	0	0	0	0
1	166	1	42	1	0	1	3	3	5	3	2	5	1	1	3	2	5	0	4	1	1	1	1	0	1	1	1	0	0	1	1	1	Dental clinic	1	2		2	1	1		2	42	1	1	0	0	0	0
1	689	1	60	1	0	1	3	3	7	7	0	7	2	1	4	2	8	0	4	1	1	0	1	0	0	0	1	0	0	1	1	1	Dental clinic	1	2		2	1	1		3	60	1	1	0	0	0	0
1	169	2	52	1	0	1	4	4	5	4	1	5	4	1	3	2	5	0	4	1	0	0	0	1	0	1	1	0	1	1	1	1	Dental clinic	1	2		4	1	1		2	52	1	0	1	0	0	0
1	76	2	42	1	0	1	4	4	5	2	3	5	3	1	4	2	5	0	4	1	1	1	1	0	0	1	1	0	0	1	1	1	Dental clinic	1	2		2	1	1		2	42	1	0	1	0	0	0
1	969	1	60	1	0	1	4	4	5	4	1	5	1	1	4	1	5	0	4	1	1	1	0	1	1	1	1	0	0	1	1	1	Dental clinic	1	2		2	1	1		2	60	1	0	1	0	0	0
1	1826	1	30	1	0	1	4	4	3	2	1	3	4	1	4	2	5	0	4	1	1	1	1	0	1	1	1	0	0	1	1	1	Dental clinic	1	2		2	1	1		2	30	1	0	1	0	0	0
1	1443	1	24	1	0	1	4	4	3	2	1	3	5	1	4	2	5	0	4	1	1	1	1	0	1	1	1	0	0	1	1	1	Dental clinic	1	2		2	1	1		2	30	1	0	1	0	0	0
1	559	1	38	0	0	1	3	6	2	2	0	2	5	1	3	2	5	0	4	1	1	1	1	0	1	1	1	0	0	1	1	1	Dental clinic	1	2		2	1	1		2	38	1	0	1	0	0	0
1	701	1	28	0	0	1	3	6	4	3	1	4	5	1	3	2	5	0	4	1	1	1	1	0	0	1	1	0	0	1	1	1	Dental clinic	1	2		2	1	1		2	28	1	0	1	0	0	0
1	1140	2	47	1	0	1	3	6	6	4	2	6	4	1	3	1	9	0	4	1	1	0	1	1	0	1	1	0	0	1	1	1	Dental clinic	1	2		2	1	1		2	47	1	0	1	0	0	0
1	1061	2	20	0	0	1	3	1	6	6	0	6	5	1	1	2	5	1	2	1	1	0	1	1	0	0	1	0	0	1	1	1	Dental clinic	1	2		1	1	1		3	26	1	0	1	0	0	1
1	1475	2	20	0	0	1	3	1	6	6	0	6	1	1	1	2	5	1	1	1	1	0	1	1	0	0	1	0	0	1	1	1	Dental clinic	1	2		1	1	1		3	26	1	0	1	0	0	1
1	2051	1	28	0	0	1	4	1	4	4	0	4	2	1	1	1	5	0	4	1	1	1	1	0	1	1	1	0	0	1	1	1	Dental clinic	1	2		2	1	1		3	34	1	1	1	0	0	0
1	2092	2	20	0	0	1	3	1	6	6	0	6	1	1	3	1	5	0	4	1	1	1	1	0	0	1	1	0	0	1	1	1	Dental clinic	1	2		2	1	1		2	26	1	0	1	0	0	0
1	2440	2	24	0	0	1	3	1	6	6	0	6	2	1	1	2	5	1	2	1	0	1	1	1	0	0	1	0	0	1	1	1	Dental clinic	1	2		1	1	1		3	26	1	0	1	0	0	1
1	2040	1	40	1	0	1	3	3	6	5	1	6	4	1	2	1	5	0	4	1	0	1	1	0	0	0	1	0	0	1	1	1	Dental clinic	1	2		3	1	1		6	20	1	0	1	0	0	0
1	1059	1	40	1	0	1	3	4	5	4	1	5	4	1	3	1	9	1	2	1	1	0	1	0	0	0	1	0	0	1	1	1	Dental clinic	1	2		1	1	1		3	40	1	1	0	0	0	0
1	1901	2	49	1	0	1	4	4	7	2	5	7	4	1	4	1	5	1	3	1	1		1	1	0	1	1	1	0	0	1	1	Dental clinic	1	2		1	1	1		3	49	1	0	1	0	0	0
1	1401	2	24	0	0	1	4	4	7	2	5	7	5	1	4	1	5	1	3	1	1		1	1	0	1	1	1	0	0	1	1	Dental clinic	1	2		1	1	1		3	49	1	0	1	0	0	0
1	1256	2	52	1	0	1	4	5	7	5	2	7	1	1	3	2	5	1	1	1	1	1	1	0	1	1	1	0	0	1	1	1	Dental clinic	1	2		1	1	1		2	52	1	0	1	0	0	0
1	1111	2	46	1	0	1	3	6	6	5	1	6	5	1	2	1	5	0	4	1	1	0	1	1	0	0	1	0	0	1	1	1	Dental clinic	1	2		2	1	1		2	27	1	0	1	0	0	0
1	1156	1	31	1	0	1	3	6	5	4	1	5	5	1	5	1	5	0	4	1	1	0	1	0	0	0	1	0	0	1	1	1	Dental clinic	1	2		2	1	1		3	67	1	0	1	0	0	0
1	1234	2	50	1	0	1	3	6	5	4	1	5	4	1	3	1	5	0	4	1	1	0	1	0	1	1	1	0	0	1	1	1	Dental clinic	1	2		2	1	1		3	50	1	1	0	0	0	0
1	1239	2	45	1	0	1	3	6	6	4	2	6	4	1	2	1	5	0	4	1	1	0	1	1	0	0	1	0	0	1	1	1	Dental clinic	1	2		2	1	1		2	30	1	1	0	0	0	0
1	1280	2	54	1	0	1	3	6	7	4	3	7	5	1	3	1	5	0	4	1	1	0	1	1	0	1	1	0	0	1	1	1	Dental clinic	1	2		2	1	1		2	22	1	0	1	0	0	0
1	1327	2	52	1	0	1	3	6	7	4	3	7	4	1	3	1	5	0	4	1	1	0	1	1	0	1	1	0	0	1	1	1	Dental clinic	1	2		2	1	1		2	22	1	0	1	0	0	0
1	2078	2	44	1	0	1	3	6	5	2	3	5	3	1	3	1	5	0	4	1	1	1	1	0	1	1	1	0	0	1	1	1	Dental clinic	1	2		2	1	1		2	44	1	0	1	0	0	0
1	2008	1	58	1	0	1	4	6	3	3	0	3	5	1	3	1	5	0	4	1	1	0	1	0	0	1	0	0	0	1	1	1	Dental clinic	1	2		1	1	1		3	58	1	1	0	0	0	0
1	2241	2	42	1	0	1	4	7	3	2	1	3	5	1	3	1	5	1	1	1	1	0	1	1	0	0	1	0	0	1	1	1	Dental clinic	1	2		1	1	1		3	42	1	1	0	0	0	0
1	1882	2	48	1	0	1	1	3	8	4	4	8	3	1	6	1	9	0	4	1	1	1	1	0	1	1	1	1	0	1	1	1	Dental clinic	1	2		2	1	1		3	48	1	0	1	0	0	0
1	1369	2	23	0	0	1	1	3	8	4	4	8	3	1	6	1	9	0	4	1	1	1	1	0	1	1	1	1	0	1	1	1	Dental clinic	1	2		2	1	1		3	48	1	0	1	0	0	0
1	1494	2	50	1	0	1	3	4	4	2	2	4	5	1	4	1	3	1	1	1	1	0	1	0	0	1	1	0	0	1	1	1	Dental clinic	1	2		1	1	1		2	42	1	0	1	0	0	0
1	66	2	40	1	0	1	4	6	6	2	4	6	5	1	4	2	5	0	4	1	1	1	0	0	0	0	1	0	0	1	1	1	Dental clinic	1	2		2	1	1		4	40	1	0	1	0	0	0
1	1848	1	40	1	0	1	4	4	4	2	2	4	5	1	4	1	5	0	4	1	1	1	1	0	0	1	1	0	0	1	1	1	Dental clinic	1	2		2	1	1		2	40	1	1	0	0	0	0
1	1319	2	42	1	0	1	4	4	4	2	2	4	5	1	4	1	5	0	4	1	1	1	1	0	0	1	1	0	0	1	1	1	Dental clinic	1	2		2	1	1		2	40	1	1	0	0	0	0
1	740	1	40	1	0	1	4	4	5	3	2	5	4	1	4	2	5	0	4	1	1	1	1	0	1	1	1	0	0	1	1	1	Dental clinic	1	2		2	1	1		3	29	1	0	1	0	0	0
1	2463	1	40	1	0	1	4	4	5	4	1	5	4	1	5	1	5	0	4	1	1	1	1	0	1	1	1	0	0	1	1	1	Dental clinic	1	2		2	1	1		3	39	1	1	0	0	0	0
1	746	1	50	1	0	1	4	5	6	3	3	6	5	1	5	1	5	0	4	1	1	1	1	0	1	1	1	0	0	1	1	1	Dental clinic	1	2		2	1	1		2	50	1	1	0	0	0	0
1	940	2	40	1	0	1	4	4	5	2	3	5	4	1	5	1	5	0	4	1	1	1	1	0	1	1	1	0	0	1	1	1	Dental clinic	1	2		2	1	1		3	40	1	0	1	0	0	0
1	1851	2	50	1	0	1	4	4	5	2	3	5	5	1	2	1	5	0	4	1	1	1	1	0	1	1	1	0	0	1	1	1	Dental clinic	1	2		2	1	1		3	50	1	1	0	0	0	0
1	1314	2	42	1	0	1	4	4	5	2	3	5	5	1	2	1	5	0	4	1	1	1	1	0	1	1	1	0	0	1	1	1	Dental clinic	1	2		2	1	1		3	50	1	1	0	0	0	0
1	760	1	60	1	0	0		2	7	5	2	7	5	1	4	2	3	0	4	1	1	1	1	0	1	1	1	0	0	1	1	1	Dental clinic	1	2		2	1	1		3	25	1	1	0	0	0	0
1	2419	1	60	1	0	0	2	2	8	6	2	8	2	1	2	3	3	1	2	1	1	0	1	0	0	0	1	0	0	1	1	1	Dental clinic	1	2		1	1	1		3	60	1	0	0	0	0	1
1	1769	2	42	1	0	1	2	3	4	2	2	4	4	1	6	1	5	0	4	1	1	1	0	0	0	1	0	0	0	1	1	1	Dental clinic	1	2		2	1	1		5	14	1	0	1	0	0	0
1	537	1	25	0	0	1	3	1	6	3	3	6	5	1	4	1	5	0	4	1	1	0	1	0	1	1	1	1	0	1	1	1	Dental clinic	1	2		2	1	1		3	25	1	1	1	0	0	0
1	603	1	60	1	0	1	2	3	8	6	2	8	1	1	3	2	3	0	4	1	1	1	1	0	1	1	1	0	0	1	1	1	Dental clinic	1	2		2	1	1		3	60	1	0	1	0	0	0
1	484	1	41	1	0	1	3	3	5	3	2	5	4	1	3	2	5	0	4	1	1	1	1	0	0	1	1	0	0	1	1	1	Dental clinic	1	2		4	1	1		2	41	1	0	1	0	0	0
1	1761	2	40	1	0	1	4	5	7	5	2	7	5	1	3	1	5	0	4	1	1	1	1	0	1	1	1	0	0	1	1	1	Dental clinic	1	2		2	1	1		2	50	1	1	0	0	0	0
1	1468	1	23	0	0	1	4	5	7	5	2	7	3	1	3	1	5	0	4	1	1	1	1	0	1	1	1	0	0	1	1	1	Dental clinic	1	2		2	1	1		2	50	1	1	0	0	0	0
1	561	1	40	1	0	1	3	6	7	5	2	7	1	1	3	1	5	0	4	1	1	1	1	0	1	1	1	0	0	1	1	1	Dental clinic	1	1		2	1	1		3	40	1	0	1	0	0	0
1	1817	2	40	1	0	1	3	6	7	2	5	7	2	1	4	1	9	0	4	1	1	1	1	1	0	0	1	0	0	1	1	1	Dental clinic	1	2		2	1	1		1	71	1	0	1	0	0	0
1	2197	1	33	0	0	1	3	6	2	2	0	2	4	0		2	5	0	4	1	1	0	1	0	0	1	0	0	0	1	1	1	Dental clinic	1	2		2	1	1		3	63	1	0	1	0	0	0
1	108	2	20	0	0	1	3	1	2	2	0	2	4	1	1	2	5	1	1	1	1	1	1	0	1	1	1	0	0	1	1	1	Dental clinic	1	2		1	1	1		2	20	1	0	1	0	0	0
1	885	1	20	0	0	1	3	1	5	4	1	5	1	1	4	2	5	0	4	1	1	1	1	0	1	1	1	0	0	1	1	1	Dental clinic	1	2		2	1	1		2	26	1	0	1	0	0	0
1	1098	1	26	0	0	1	3	1	3	3	0	3	5	1	3	2	5	1	1	1	1	0	1	0	0	0	1	0	0	1	1	1	Dental clinic	1	2		1	1	1		2	32	1	0	0	0	0	0
1	1099	1	20	0	0	1	4	1	5	4	1	5	1	1	1	1	5	1	1	1	0	1	0	0	0	1	0	0	0	1	1	1	Dental clinic	1	2		1	1	1		3	30	1	0	1	0	0	0
1	1221	1	20	0	0	1	4	1	5	4	1	5	3	1	1	1	5	1	1	1	0	1	0	0	0	1	0	0	0	1	1	1	Dental clinic	1	2		1	1	1		2	30	1	0	1	0	0	0
1	2224	1	24	0	0	1	4	1	5	4	1	5	3	1	2	1	5	1	1	1	1	0	1	0	0	0	1	0	0	1	1	1	Dental clinic	1	2		1	1	1		2	30	1	0	1	0	0	0
1	2245	1	24	0	0	1	4	1	5	4	1	5	1	1	2	1	5	1	1	1	1	0	1	0	0	0	1	0	0	1	1	1	Dental clinic	1	2		1	1	1		2	30	1	0	1	0	0	0
1	2341	1	24	0	0	1	4	1	5	4	1	5	2	1	2	1	5	1	1	1	1	0	1	0	0	0	1	0	0	1	1	1	Dental clinic	1	2		1	1	1		2	30	1	0	1	0	0	0
1	2420	1	24	0	0	1	4	1	5	4	1	5	4	1	1	1	5	1	1	1	0	1	0	0	0	1	0	0	0	1	1	1	Dental clinic	1	2		1	1	1		2	30	1	0	1	0	0	0
1	840	1	70	1	0	0		2	7	7	0	7	5	1	4	3	3	0	4	1	1	0	1	0	1	1	1	0	0	1	1	1	Dental clinic	1	2		1	1	1		3	70	1	0	0	0	0	1
1	682	1	62	1	0	0		2	8	7	1	8	3	1	3	2	7	0	4	1	1	1	1	0	1	1	1	0	0	1	1	1	Dental clinic	1	2		2	1	1		3	63	1	1	0	0	0	0
1	855	1	60	1	0	0		2	5	5	0	5	1	1	2	3	3	0	4	1	1	0	1	0	0	0	1	0	0	1	1	1	Dental clinic	1	2		1	1	1		3	60	1	0	0	0	1	0
1	850	1	60	1	0	0		2	5	5	0	5	5	1	3	3	3	1	1	1	0	0	1	0	0	0	1	0	0	1	1	1	Dental clinic	1	2		1	1	1		3	60	1	0	0	0	1	0
1	880	1	69	1	0	0		2	5	5	0	5	3	1	3	3	3	1	1	1	0	0	1	0	0	0	1	0	0	1	1	1	Dental clinic	1	2		1	1	1		3	69	1	0	0	0	0	1
1	391	1	62	1	0	1	3	2	8	8	0	8	4	1	2	2	3	0	4	1	0	0	1	1	0	0	1	0	0	1	1	1	Dental clinic	1	2		2	1	1		3	62	1	1	0	0	0	0
1	84	2	40	1	0	1	3	3	7	4	3	7	3	1	3	2	5	0	4	1	1	1	1	0	0	1	1	0	0	1	1	1	Dental clinic	1	2		2	1	1		2	40	1	1	0	0	0	0
1	621	1	55	1	0	1	3	3	6	6	0	6	3	1	2	3	3	1	3	1	1	1	1	0	0	1	1	0	0	1	1	1	Dental clinic	1	2		3	1	1		3	60	1	0	1	0	0	0
1	703	1	52	1	0	1	3	3	7	4	3	7	2	1	4	2	5	0	4	1	1	0	1	0	0	0	1	0	0	1	1	1	Dental clinic	1	2		2	1	1		3	52	1	0	0	0	1	0
1	497	1	39	1	0	1	4	4	4	2	2	4	3	1	5	2	5	0	4	1	1	1	1	0	1	1	1	0	0	1	1	1	Dental clinic	1	2		2	1	1		2	39	1	0	1	0	0	0
1	820	1	60	1	0	1	4	4	6	5	1	6	5	1	5	2	5	1	2	1	1	1	1	0	1	1	1	0	0	1	1	1	Dental clinic	1	2		4	1	1		3	60	1	1	0	0	0	0
1	769	1	42	1	0	1	4	4	5	1	4	5	3	1	4	2	5	0	4	1	1	1	1	0	0	1	1	0	0	1	1	1	Dental clinic	1	2		2	1	1		2	20	1	0	1	0	0	0
1	1013	2	44	1	0	1	4	4	4	1	3	4	3	1	4	1	5	0	4	1	1	1	1	0	1	1	1	0	0	1	1	1	Dental clinic	1	2		2	1	1		4	44	1	0	1	0	0	0
1	2303	2	31	0	0	1	4	4	3	3	0	3	4	1	3	1	9	1	2	1	1	0	1	0	0	1	1	0	0	1	1	1	Dental clinic	1	2		1	1	1		2	31	1	1	0	0	0	0
1	2432	2	42	1	0	1	4	5	5	3	2	5	5	1	5	2	5	0	4	1	1	1	1	0	1	1	1	0	0	1	1	1	Dental clinic	1	2		2	1	1		2	42	1	0	1	0	0	0
1	172	1	60	1	0	1	3	6	7	6	1	7	4	1	4	3	3	1	2	1	1	0	1	0	0	1	1	0	0	1	1	1	Dental clinic	1	2			1	1		3	60	1	1	0	0	0	0
1	729	1	50	1	0	1	3	6	4	3	1	4	4	1	4	2	5	0	4	1	1	1	1	0	1	1	1	0	0	1	1	1	Dental clinic	1	2		2	1	1		3	50	1	0	1	0	0	0
1	723	1	50	1	0	1	3	6	6	4	2	6	4	1	5	2	9	0	4	1	0	0	1	0	0	0	1	0	0	1	1	1	Dental clinic	1	2		4	1	1		3	50	1	1	0	0	0	0
1	1009	2	55	1	0	1	4	6	2	1	1	2	2	1	5	1	5	0	4	1	1	1	1	0	1	1	1	0	0	1	1	1	Dental clinic	1	2		2	1	1		3	55	1	0	1	0	0	0
1	1023	2	53	1	0	1	3	6	5	2	3	5	3	1	3	2	5	1	1	1	1	0	1	0	0	0	1	0	0	1	1	1	Dental clinic	1	2		1	1	1		2	32	1	0	0	0	0	0
1	1277	2	40	1	0	1	3	6	5	4	1	5	5	1	3	2	5	0	4	1	1	1	1	0	1	1	1	0	0	1	1	1	Dental clinic	1	2		2	1	1		2	40	1	0	1	0	0	0
1	2046	1	70	2	0	1	4	1	3	3	0	3	4	1	3	1	5	0	4	1	1	1	1	0	1	1	1	0	0	1	1	1	Dental clinic	1	2		2	1	1		3	52	1	0	1	0	0	0
1	2060	2	26	0	0	1	3	1	4	3	1	4	2	1	3	1	5	0	4	1	1	1	1	0	0	1	1	0	0	1	1	1	Dental clinic	1	2		2	1	1		7	30	1	0	1	0	0	0
1	2403	2	19	0	0	1	3	1	5	3	2	5	2	1	3	1	5	1	2	1	1	0	1	0	0	1	0	0	0	1	1	1	Dental clinic	1	2		1	1	1		3	27	1	0	0	0	0	1
1	810	1	60	1	0	0		2	5	5	0	5	4	1	4	3	3	0	4	1	1	1	1	0	1	1	1	0	0	1	1	1	Dental clinic	1	2		2	1	1		3	60	1	0	0	0	0	1
1	1030	1	62	1	0	0		2	5	4	1	5	2	1	3	3	3	1	1	1	1	1	0	0	0	1	1	0	0	1	1	1	Dental clinic	1	2		1	1	1		3	60	1	1	0	0	0	0
1	694	1	50	1	0	1	3	2	8	4	4	8	1	1	1	2	3	0	4	1	1	0	1	0	0	1	1	0	0	1	1	1	Dental clinic	1	2		2	1	1		3	50	1	1	0	0	0	0
1	751	1	60	1	0	1	3	3	7	5	2	7	1	1	2	2	3	0	1	1	1	0	1	0	0	0	1	1	0	1	1	1	Dental clinic	1	2		1	1	1		3	60	1	0	0	0	0	1
1	945	1	42	1	0	1	3	3	5	4	1	5	5	1	3	1	5	0	4	1	1	1	1	0	0	1	1	0	0	1	1	1	Dental clinic	1	2		2	1	1		3	42	1	0	1	0	0	0
1	2411	2	65	1	0	1	3	3	6	5	1	6	4	1	2	1	5	0	4	1	1	0	1	0	1	1	1	0	0	1	1	1	Dental clinic	1	2		2	1	1		3	30	1	0	1	0	0	0
1	714	1	42	1	0	1	4	4	6	2	4	6	1	1	3	2	5	0	4	1	1	0	1	1	0	0	1	0	0	1	1	1	Dental clinic	1	2		2	1	1		3	42	1	1	0	0	0	0
1	2026	2	40	1	0	1	4	4	3	2	1	3	5	1	5	1	5	0	4	1	1	1	1	0	1	1	1	0	0	1	1	1	Dental clinic	1	2		2	1	1		2	48	1	1	0	0	0	0
1	2087	2	48	1	0	1	4	4	9	4	5	9	4	1	7	1	5	0	4	1	1	0	0	0	0	0	0	1	0	1	1	1	Dental clinic	1	2		1	1	1		3	65	1	0	1	0	0	0
1	869	1	30	0	0	1	4	5	4	4	0	4	2	1	3	2	5	0	4	1	1	1	1	0	1	1	1	0	0	1	1	1	Dental clinic	1	2		2	1	1		3	30	1	0	1	0	0	0
1	1144	2	50	1	0	1	4	5	5	4	1	5	3	1	3	1	5	1	2	1	1	0	1	0	0	0	1	0	0	1	1	1	Dental clinic	1	2		1	1	1		2	50	1	1	0	0	0	0
1	751	1	40	1	0	1	3	6	4	2	2	4	2	1	1	2	5	0	4	1	1	1	1	0	1	1	1	0	0	1	1	1	Dental clinic	1	2		2	1	1		2	40	1	1	0	0	0	0
1	2114	2	50	1	0	1	4	6	4	3	1	4	4	1	3	1	5	0	4	1	1	1	1	0	1	1	1	0	0	1	1	1	Dental clinic	1	2		2	1	1		2	50	1	1	0	0	0	0
1	2142	2	54	1	0	1	3	6	7	4	3	7	3	1	2	1	5	0	4	1	1	0	1	1	0	1	1	1	0	1	1	1	Dental clinic	1	2		2	1	1		2	55	1	0	1	0	0	0
1	2266	2	26	1	0	1	3	6	6	4	2	6	3	1	3	1	5	0	4	1	1	0	1	1	0	0	1	1	0	1	1	1	Dental clinic	1	2		2	1	1		3	20	1	1	0	0	0	0
1	2385	2	40	1	0	1	3	6	5	3	2	5	5	1	2	2	5	1	1	1	1	0	1	0	0	0	1	1	0	1	1	1	Dental clinic	1	2		1	1	1		3	40	1	1	0	0	0	0
1	1922	1	50	1	0	1	3	6	6	3	3	6	2	0		1	5	0	4	1	1	0	1	0	0	0	1	0	0	1	1	1	Dental clinic	1	2		2	1	1		2	50	1	0	1	0	0	0
1	1948	2	37	0	0	1	4	6	1	1	0	1	5	1	2	2	5	0	4	1	1	0	1	0	0	0	1	1	0	1	1	1	Dental clinic	1	2		2	1	1		1	37	1	0	1	0	0	0
1	1988	2	40	1	0	1	3	6	9	4	5	9	3	1	3	1	5	1	2	1	0	1	0	0	0	1	0	0	0	1	1	1	Dental clinic	1	2		2	1	1		3	54	1	1	0	0	0	0
1	215	1	20	0	0	1	3	1	10	7	3	10	2	1	2	1	5	0	4	1	1	1	1	0	0	0	1	0	0	1	1	1	Dental clinic	1	2		4	1	1		2	20	1	1	1	0	0	0
1	2277	1	67	1	0	1	3	6	5	5	0	5	4	1	3	3	3	0	4	1	1	1	1	0	1	1	0	1	0	1	1	1	Dental clinic	1	2		2	1	1		2	27	1	0	1	0	0	0
1	2163	1	38	2	0	1	4	5	6	2	4	6	2	1	3	1	5	0	4	1	0	1	1	1	1	0	0	0	0	1	1	1	Dental clinic	1	2		2	1	1		5	17	1	0	1	0	0	0
1	711	2	59	1	0	1	4	4	6	3	3	6	5	1	4	1	5	0	4	1	1	0	1	0	0	1	1	0	0	1	1	1	Dental clinic	1	2		2	1	1		6	59	1	1	0	0	0	0
1	934	1	34	0	0	1	4	6	3	3	0	3	1	1	5	1	5	1	2	1	1	1	1	0	0	0	1	0	0	1	1	1	Dental clinic	1	2		1	1	1		4	69	1	0	0	0	1	0
1	1954	1	77	1	0	0		1	3	3	0	3	3	1	2	2	3	0	4	1	1	0	1	1	0	0	1	0	0	1	1	1	Dental clinic	1	2		1	1	1		3	71	1	0	1	0	0	0
1	893	1	34	0	0	1	3	6	6	6	0	6	5	1	4	1	5	0	4	1	1	1	1	0	1	1	1	0	0	1	1	1	Dental clinic	1	2		2	1	1		2	67	1	0	0	0	0	1
1	876	1	50	1	0	1	4	4	5	3	2	5	5	1	3	1	5	0	4	1	1	1	1	0	0	1	1	0	0	1	1	1	Dental clinic	1	2		2	1	1		3	39	1	1	0	0	0	0
1	283	1	72	1	0	1	4	7	5	5	0	5	5	1	5	1	5	1	2	1	1	0	1	0	0	1	1	0	0	1	1	1	Dental clinic	1	2		1	1	1		3	72	1	1	0	0	0	0
1	2016	2	28	0	0	1	3	1	6	6	0	6	1	1	3	1	5	0	4	1	1	1	1	0	1	1	1	0	0	1	1	1	Dental clinic	1	2		2	1	1		2	28	1	0	1	0	0	0
1	1871	2	20	0	0	1	3	1	9	6	3	9	1	1	2	1	5	0	4	1	1	0	1	0	0	0	1	0	0	1	1	1	Dental clinic	1	2		2	1	1		2	20	1	0	1	0	0	0
1	372	1	72	1	0	1	3	2	6	6	0	6	3	1	3	1	5	0	4	1	1	0	1	0	0	1	0	0	0	1	1	1	Dental clinic	1	2		2	1	1		1	72	1	0	1	0	0	0
1	1309	2	50	1	0	1	3	5	6	5	1	6	2	1	3	1	5	0	4	1	1	0	1	1	0	0	1	0	0	1	1	1	Dental clinic	1	2		2	1	1		2	20	1	0	1	0	0	0
1	890	1	69	1	0	0		2	7	5	2	7	1	1	4	3	3	1	2	1	0	0	1	0	0	1	1	1	0	1	1	1	Dental clinic	1	2		1	1	1		3	69	1	0	0	0	0	1
1	1820	1	47	1	0	1	4	3	5	2	3	5	3	1	3	3	5	0	4	1	1	0	1	0	0	0	1	0	0	1	1	1	Dental clinic	1	2		2	1	1		1	55	1	0	1	0	0	0
1	658	1	60	1	0	1	4	4	4	2	2	4	5	1	6	2	5	1	1	1	1	1	1	0	0	1	1	0	0	1	1	1	Dental clinic	1	2		1	1	1		4	60	1	0	1	0	0	0
1	1067	1	54	1	0	1	4	4	7	2	5	7	3	1	4	1	5	1	2	1	1	1	1	0	0	0	0	0	1	1	1	1	Dental clinic	1	2		1	1	1		2	54	1	0	1	0	0	0
1	1902	1	53	1	0	1	4	4	7	2	5	7	3	1	4	1	5	1	3	1	1	0	1	0	0	1	1	0	0	1	1	1	Dental clinic	1	2		1	1	1		1	55	1	0	1	0	0	0
1	1027	1	47	1	0	1	4	5	5	2	3	5	2	1	3	3	3	0	4	1	1	0	1	0	0	0	1	0	0	1	1	1	Dental clinic	1	2		2	1	1		3	55	1	0	1	0	0	0
1	2150	1	47	1	0	1	4	5	5	2	3	5	2	1	3	3	3	0	4	1	1	0	1	0	0	0	1	0	0	1	1	1	Dental clinic	1	2		2	1	1		3	55	1	0	1	0	0	0
1	2171	2	31	1	0	1	3	5	4	3	1	4	5	1	3	1	5	0	4	1	1	0	1	1	0	0	1	0	0	1	1	1	Dental clinic	1	2		2	1	1		2	31	1	0	1	0	0	0
1	315	1	34	1	0	1	3	6	4	2	2	4	5	1	2	1	5	0	4	1	1	0	1	1	0	0	1	0	0	1	1	1	Dental clinic	1	2		2	1	1		3	28	1	0	1	0	0	0
1	1135	2	50	1	0	1	3	6	5	2	3	5	5	1	3	3	3	0	4	1	1	0	1	0	0	0	1	0	0	1	1	1	Dental clinic	1	2		2	1	1		1	65	1	0	1	0	0	0
1	1146	2	52	1	0	1	3	6	5	3	2	5	2	1	4	1	5	0	4	1	1	0	1	0	0	0	1	0	0	1	1	1	Dental clinic	1	2		2	1	1		2	52	1	0	1	0	0	0
1	1150	1	53	1	0	1	3	6	5	4	1	5	5	1	3	1	5	1	1	1	1	0	1	0	0	1	1	0	0	1	1	1	Dental clinic	1	2		1	1	1		1	20	1	0	1	0	0	0
1	1806	2	60	1	0	1	3	6	5	3	2	5	3	1	4	1	5	0	4	1	0	1	1	0	0	0	1	0	0	1	1	1	Dental clinic	1	2		3	1	1		6	60	1	1	0	0	0	0
1	1449	2	50	1	0	1	3	6	5	3	2	5	3	1	4	1	5	1	1	1	0	1	1	0	0	0	1	0	0	1	1	1	Dental clinic	1	2		3	1	1		6	60	1	1	0	0	0	0
1	1995	1	57	1	0	1	4	1	7	5	2	7	5	1	6	1	5	0	4	1	1	1	0	0	0	1	1	0	0	1	1	1	Dental clinic	1	2		1	1	1		3	20	1	1	0	0	0	0
1	1938	1	20	0	0	1	3	1	6	6	0	6	1	1	2	1	5	1	1	1	1	1	1	0	1	1	1	0	0	1	1	1	Dental clinic	1	2		1	1	1		2	25	1	1	1	0	0	0
1	1125	2	32	1	0	1	3	3	6	5	1	6	5	1	3	1	5	1	1	1	1	0	1	1	0	0	1	0	0	1	1	1	Dental clinic	1	2		1	1	1		2	28	1	0	1	0	0	0
1	1230	2	40	1	0	1	3	3	5	4	1	5	3	1	3	1	5	0	4	1	1	0	1	0	0	0	1	1	0	1	1	1	Dental clinic	1	2		2	1	1		3	42	1	0	1	0	0	0
1	2263	2	45	1	0	1	3	3	6	4	2	6	3	1	2	1	5	0	4	1	1	0	1	1	0	0	1	0	0	1	1	1	Dental clinic	1	2		2	1	1		3	30	1	1	1	0	0	0
1	1966	1	26	0	0	1	1	4	5	5	4	1	5	1	1	2	5	0	4	1	1	0	1	1	0	0	1	0	0	1	1	1	Dental clinic	1	2		1	1	1		2	26	1	0	1	0	0	0
1	1049	2	27	1	0	1	4	5	7	5	2	7	2	1	1	2	3	0	4	1	1	0	1	0	0	0	1	0	0	1	1	1	Dental clinic	1	2		2	1	1		1	27	1	0	1	0	0	0
1	1994	2	36	0	0	1	3	5	1	1	0	1	4	1	3	1	5	0	4	1	1	0	1	0	1	1	1	0	0	1	1	1	Dental clinic	1	2		1	1	1		2	23	1	0	1	0	0	0
1	2214	2	52	1	0	1	3	6	6	5	1	6	4	1	2	1	5	1	1	1	1	0	1	1	0	0	1	0	0	1	1	1	Dental clinic	1	2		1	1	1		2	28	1	0	1	0	0	0
1	2134	2	52	1	0	1	3	6	6	5	1	6	5	1	2	1	5	0	4	1	1	0	1	1	0	0	1	0	0	1	1	1	Dental clinic	1	2		4	1	1		2	24	1	0	1	0	0	0
1	2294	2	55	1	0	1	3	6	6	5	1	6	4	1	2	1	5	1	1	1	1	0	1	1	0	0	1	0	0	1	1	1	Dental clinic	1	2		1	1	1		3	28	1	0	1	0	0	0
1	2446	1	60	1	0	1	3	6	6	6	0	6	5	1	3	1	5	0	4	1	1	0	1	0	1	1	1	0	0	1	1	1	Dental clinic	1	2		2	1	1		3	60	1	0	1	0	0	0
1	1892	2	62	1	0	1	4	7	6	5	1	6	4	1	4	1	5	0	4	1	1	0	1	0	0	0	1	0	0	1	1	1	Dental clinic	1	2		4	1	1		4	62	1	1	0	0	0	0
1	1435	2	67	1	0	1	4	7	6	5	1	6	5	1	4	1	5	0	4	1	1	0	1	0	0	0	1	0	0	1	1	1	Dental clinic	1	2		4	1	1		4	62	1	1	0	0	0	0
1	1033	2	30	1	0	1	3	4	5	4	1	5	5	1	3	1	5	0	4	1	1	0	1	0	0	0	1	0	0	1	1	1	Dental clinic	1	2		2	1	1		3	50	1	0	1	0	0	0
1	2249	2	52	1	0	1	3	6	6	5	1	6	4	1	2	1	5	1	1	1	1	0	1	1	0	0	1	0	0	1	1	1	Dental clinic	1	2		1	1	1		3	28	1	0	1	0	0	0
1	888	2	50	1	0	1	4	4	5	3	2	5	4	1	3	2	5	0	4	1	1	0	1	0	0	1	1	0	0	1	1	1	Dental clinic	1	2		2	1	1		4	60	1	1	0	0	0	0
1	979	2	39	1	0	1	3	6	5	2	3	5	4	1	3	2	5	0	4	1	1	1	1	0	1	1	1	0	0	1	1	1	Dental clinic	1	2		2	1	1		3	39	1	1	0	0	0	0
1	1816	1	60	1	0	1	4	4	7	2	5	7	4	0		1	5	0	4	1	1	1	1	0	1	1	1	0	0	1	1	1	Dental clinic	1	2		2	1	1		2	60	1	0	1	0	0	0
1	2325	1	50	1	0	1	4	4	3	3	0	3	1	1	6	1	5	0	4	1	1	0	0	0	0	0	0	1	0	1	1	1	Dental clinic	1	2		2	1	1		2	47	1	0	1	0	1	0
1	288	1	80	1	0	1	4	1	6	6	0	6	3	1	5	1	3	1	2	1	1	0	1	0	0	0	1	0	0	1	1	1	Dental clinic	1	2		1	1	1		3	80	1	1	0	0	0	0
1	528	2	24	0	0	1	3	1	1	1	0	1	3	1	3	2	5	1	2	1	1	1	1	0	1	1	1	0	0	1	1	1	Dental clinic	1	2		1	1	1		2	24	1	0	1	0	0	0
1	144	2	57	1	0	1	4	4	8	6	2	8	1	1	6	2	5	0	4	1	1	0	1	0	0	0	1	0	0	1	1	1	Dental clinic	1	2		2	1	1		4	57	1	1	0	0	0	0
1	301	1	56	1	0	1	4	4	5	3	2	5	4	1	5	2	5	1	2	1	1	0	1	0	0	0	1	0	0	1	1	1	Dental clinic	1	2		1	1	1		3	50	1	1	0	0	0	0
1	2469	1	57	1	0	1	3	4	5	5	0	5	5	1	3	1	5	0	4	1	0	0	0	0	0	0	1	0	0	1	1	1	Dental clinic	1	2		4	1	1		2	48	1	1	0	0	0	0
1	1819	2	47	1	0	1	4	5	6	2	4	6	3	1	3	2	3	0	4	1	1	1	1	0	1	1	1	1	0	1	1	1	Dental clinic	1	2		2	1	1		2	47	1	0	1	0	0	0
1	1354	1	25	0	0	1	4	5	6	2	4	6	4	1	3	2	3	0	4	1	1	1	1	0	1	1	1	1	0	1	1	1	Dental clinic	1	2		2	1	1		2	47	1	0	1	0	0	0
1	596	1	50	1	0	1	3	6	7	5	2	7	3	1	5	3	3	0	4	1	1	1	1	0	1	1	1	0	0	1	1	1	Dental clinic	1	2		2	1	1		2	50	1	0	1	0	0	0
1	98	1	26	0	0	1	3	1	3	3	0	3	2	1	3	2	5	1	1	1	1	0	1	0	0	0	1	0	0	1	1	1	Dental clinic	1	2		1	1	1		2	32	1	1	0	0	0	0
1	82	2	52	1	0	1	3	1	8	5	3	8	4	1	5	2	3	0	4	1	1	1	1	0	0	1	1	0	0	1	1	1	Dental clinic	1	2		2	1	1		2	52	1	0	1	0	0	0
1	773	2	25	0	0	1	3	1	2	2	0	2	2	1	4	2	5	0	4	1	1	1	1	0	1	1	1	0	0	1	1	1	Dental clinic	1	2		2	1	1		2	25	1	1	0	0	0	0
1	989	1	26	0	0	1	3	1	4	3	1	4	5	1	4	1	5	0	4	1	1	1	1	0	1	1	1	0	0	1	1	1	Dental clinic	1	2		2	1	1		2	26	1	0	1	0	0	0
1	1121	2	23	0	0	1	3	1	6	6	0	6	4	1	2	1	5	1	1	1	1	0	1	0	0	1	0	0	0	1	1	1	Dental clinic	1	2		1	1	1		3	20	1	1	0	0	0	0
1	152	2	62	1	0	1	3	2	6	6	0	6	1	1	2	1	5	1	2	1	1	0	1	0	0	0	1	0	0	1	1	1	Dental clinic	1	2		1	1	1		3	20	1	1	0	0	0	0
1	1832	1	30	0	0	1	4	2	2	2	0	2	1	1	5	1	5	0	4	1	1	1	1	0	1	1	1	0	0	1	1	1	Dental clinic	1	2		2	1	1		2	30	1	0	1	0	0	0
1	1331	2	42	1	0	1	4	2	2	2	0	2	1	1	5	1	5	0	4	1	1	1	1	0	1	1	1	0	0	1	1	1	Dental clinic	1	2		2	1	1		2	30	1	0	1	0	0	0
1	2024	2	52	1	0	1	3	3	6	5	1	6	5	1	2	2	5	0	4	1	1	0	1	0	0	0	1	0	0	1	1	1	Dental clinic	1	2		4	1	1		4	28	1	0	1	0	0	0
1	718	1	60	0	0	1	4	4	8	5	3	8	5	1	5	2	5	0	4	1	1	0	1	0	0	0	1	0	0	1	1	1	Dental clinic	1	2		1	1	1		3	60	1	0	0	0	1	0
1	962	2	40	1	0	1	4	4	4	3	1	4	5	1	3	1	5	0	4	1	1	1	1	0	1	1	1	0	0	1	1	1	Dental clinic	1	2		2	1	1		2	40	1	0	1	0	0	0
1	975	1	50	1	0	1	4	4	6	5	1	6	4	1	4	1	5	0	4	1	1	1	1	0	1	1	1	0	0	1	1	1	Dental clinic	1	2		2	1	1		2	50	1	0	1	0	0	0
1	1833	2	40	1	0	1	4	4	6	2	4	6	3	1	3	3	5	0	4	1	1	1	1	0	1	1	1	0	0	1	1	1	Dental clinic	1	2		2	1	1		2	40	1	0	1	0	0	0
1	1757	1	50	1	0	1	4	4	6	4	2	6	4	1	4	1	5	0	4	1	1	1	1	0	1	1	1	0	0	1	1	1	Dental clinic	1	2		2	1	1		3	50	1	1	0	0	0	0
1	1421	2	52	1	0	1	4	4	6	2	4	6	5	1	3	3	5	0	4	1	1	1	1	0	1	1	1	0	0	1	1	1	Dental clinic	1	2		2	1	1		2	40	1	0	1	0	0	0
1	1312	2	53	1	0	1	4	4	6	4	2	6	5	1	4	1	5	0	4	1	1	1	1	0	1	1	1	0	0	1	1	1	Dental clinic	1	2		2	1	1		3	50	1	1	0	0	0	0
1	2423	2	50	1	0	1	4	4	5	4	1	5	3	1	5	2	5	0	4	1	1	1	1	0	1	1	1	0	0	1	1	1	Dental clinic	1	2		2	1	1		2	50	1	0	1	0	0	0
1	2450	1	28	1	0	1	4	4	5	4	1	5	1	0		2	5	0	4	1	1	1	1	0	1	1	1	0	0	1	1	1	Dental clinic	1	2		2	1	1		2	28	1	0	1	0	0	0
1	1076	2	23	0	0	1	3	5	5	3	2	5	2	1	3	1	5	0	4	1	1	0	1	0	0	0	1	1	0	1	1	1	Dental clinic	1	2		2	1	1		3	23	1	0	1	0	0	0
1	1162	1	25	0	0	1	4	5	5	3	2	5	2	1	5	1	5	0	4	1	1	0	1	0	0	0	1	0	0	1	1	1	Dental clinic	1	2		2	1	1		2	55	1	0	1	0	0	0
1	2301	2	50	1	0	1	4	5	4	2	2	4	5	1	3	1	5	1	2	1	1	0	1	1	0	0	1	0	0	1	1	1	Dental clinic	1	2		1	1	1		2	20	1	1	0	0	0	0
1	2461	1	29	0	0	1	4	5	4	3	1	4	3	1	5	2	5	0	4	1	1	1	1	0	1	1	1	0	0	1	1	1	Dental clinic	1	2		2	1	1		2	27	1	1	0	0	0	0
1	162	1	40	1	0	1	3	6	5	3	2	5	3	1	4	2	5	0	4	1	1	0	1	0	0	1	1	0	0	1	1	1	Dental clinic	1	2		2	1	1		3	40	1	0	1	0	0	0
1	73	1	28	0	0	1	3	6	3	3	0	3	4	1	3	2	5	0	4	1	1	1	1	0	0	1	1	0	0	1	1	1	Dental clinic	1	2		2	1	1		2	28	1	0	1	0	0	0
1	88	1	26	0	0	1	3	6	4	4	0	4	2	1	3	2	5	0	4	1	1	1	1	0	1	1	1	0	0	1	1	1	Dental clinic	1	2		2	1	1		2	26	1	0	1	0	0	0
1	285	1	29	0	0	1	3	6	5	4	1	5	4	1	3	2	5	0	4	1	1	1	1	0	1	1	1	0	0	1	1	1	Dental clinic	1	2		2	1	1		2	29	1	0	1	0	0	0
1	661	1	30	0	0	1	4	6	2	2	0	2	4	1	3	2	5	0	4	1	1	1	1	0	0	1	1	0	0	1	1	1	Dental clinic	1	2		2	1	1		2	30	1	0	1	0	0	0
1	607	1	30	0	0	1	3	6	3	3	0	3	5	1	3	2	5	0	4	1	1	1	1	0	1	1	1	0	0	1	1	1	Dental clinic	1	2		2	1	1		2	30	1	0	1	0	0	0
1	800	2	50	1	0	1	4	6	5	4	1	5	4	1	5	2	5	0	4	1	1	1	1	0	1	1	1	0	0	1	1	1	Dental clinic	1	2		2	1	1		3	50	1	1	0	0	0	0
1	905	1	30	0	0	1	3	6	1	1	0	1	4	1	4	1	5	0	4	1	1	1	1	0	1	1	1	0	0	1	1	1	Dental clinic	1	2		2	1	1		2	30	1	0	1	0	0	0
1	148	2	26	0	0	1	4	1	6	3	3	6	1	1	4	2	5	1	2	1	1	0	0	0	0	1	1	0	0	1	1	1	Dental clinic	1			1	1	1		2	20	1	0	1	0	0	1
1	326	2	19	0	0	1	3	1	6	6	0	6	3	1	5	1	5	1	2	1	1	0	1	0	0	1	1	0	0	1	1	1	Dental clinic	1	2		1	1	1		3	19	1	1	1	0	0	0
1	2210	1	20	0	0	1	3	1	6	6	0	6	1	1	2	1	5	1	2	1	1	0	1	0	0	0	1	0	0	1	1	1	Dental clinic	1	2		1	1	1		3	25	1	1	1	0	0	0
1	2457	1	19	0	0	1	3	1	6	6	0	6	2	1	2	1	5	1	2	1	1	0	1	0	0	0	1	0	0	1	1	1	Dental clinic	1	2		1	1	1		2	28	1	1	0	0	0	0
1	2417	1	70	1	0	0		2	8	1	7	8	1	1	5	3	3	1	2	1	1	0	1	1	0	0	1	0	0	1	1	1	Dental clinic	1	2		1	1	1		3	70	1	0	0	0	1	0
1	1744	1	39	1	0	0		3	2	2	0	2	3	1	4	1	5	0	4	1	1	0	1	0	0	0	1	1	0	1	1	1	Dental clinic	1	2		4	1	1		3	39	1	1	1	0	0	0
1	212	1	50	1	0	1	3	3	7	7	0	7	1	1	2	1	5	0	4	1	1	1	1	0	1	1	0	1	0	1	1	1	Dental clinic	1	2		2	1	1		2	19	1	0	1	0	0	0
1	344	1	51	1	0	1	3	3	7	7	0	7	4	1	3	1	5	0	4	1	0	1	1	0	0	0	1	0	0	1	1	1	Dental clinic	1	2		2	1	1		3	27	1	1	0	0	0	0
1	404	1	57	1	0	1	3	3	7	7	0	7	2	1	5	1	5	0	4	1	1	1	1	0	0	1	0	0	0	1	1	1	Dental clinic	1	2		2	1	1		2	18	1	0	1	0	0	0
1	754	2	50	1	0	1	3	3	5	4	1	5	2	1	5	2	4	0	4	1	1	1	1	0	1	1	1	0	0	1	1	1	Dental clinic	1	2		2	1	1		2	50	1	1	0	0	0	0
1	1053	2	67	2	0	1	1	3	6	6	0	6	5	1	2	3	3	0	4	1	1	0	1	0	0	0	1	0	0	1	1	1	Dental clinic	1	2		2	1	1		3	40	1	0	1	0	0	0
1	1094	2	67	1	0	1	3	3	6	5	1	6	5	1	2	1	5	0	4	1	1	0	1	0	1	1	1	0	0	1	1	1	Dental clinic	1	2		2	1	1		3	67	1	0	1	0	0	0
1	1201	2	67	1	0	1	3	3	6	5	1	6	1	1	2	1	5	0	4	1	1	0	1	0	1	1	1	0	0	1	1	1	Dental clinic	1	2		2	1	1		3	67	1	0	1	0	0	0
1	1799	2	37	1	0	1	3	3	6	2	4	6	3	1	5	2	5	0	4	1	1	0	1	0	0	1	1	0	0	1	1	1	Dental clinic	1	2		2	1	1		2	37	1	0	1	0	0	0
1	2189	2	24	1	0	1	3	3	3	2	1	3	4	1	5	1	5	0	4	1	1	0	1	0	0	0	1	0	0	1	1	1	Dental clinic	1	2		2	1	1		2	24	1	1	0	0	0	0
1	2381	2	67	1	0	1	3	3	6	5	1	6	3	1	2	1	5	0	4	1	1	0	1	0	1	1	1	0	0	1	1	1	Dental clinic	1	2		2	1	1		3	67	1	0	1	0	0	0
1	1982	2	29	0	0	1	4	3	2	2	0	2	5	1	7	1	5	1	1	1	1	1	1	0	1	1	1	0	0	1	1	1	Dental clinic	1	2		4	1	1		1	29	1	1	1	0	0	0
1	1932	1	55	1	0	1	3	3	9	3	4	7	4	0		1	5	1	2	1	1	1	1	0	1	1	1	0	0	1	1	1	Dental clinic	1	2		1	1	1		1	55	1	0	1	0	0	0
1	1944	2	54	1	0	1	3	3	6	3	3	6	2	1	2	1	5	1	2	1	1	0	1	1	0	0	1	0	0	1	1	1	Dental clinic	1	2		1	1	1		2	24	1	1	0	0	0	0
1	2	2	50	1	0	1	4	4	7	6	1	7	3	1	2	2	5	0	4	1	1	0	0	0	0	1	0	0	0	1	1	1	Dental clinic	1	2		2	1	1		4	50	1	0	1	0	0	0
1	129	2	50	1	0	1	4	4	5	4	1	5	3	1	2	1	5	1	4	1	1	0	1	1	0	0	1	0	0	1	1	1	Dental clinic	1	2		1	1	1		3	25	1	0	0	0	0	1
1	884	2	50	1	0	1	4	4	5	3	2	5	4	1	4	2	5	0	4	1	1	1	1	0	1	1	1	0	0	1	1	1	Dental clinic	1	2		2	1	1		3	50	1	0	1	0	0	0
1	827	1	50	1	0	1	4	4	2	4	1	5	4	1	5	2	5	0	4	1	1	1	1	0	1	1	1	0	0	1	1	1	Dental clinic	1	2		2	1	1		2	50	1	0	1	0	0	0
1	1194	1	50	1	0	1	4	4	5	3	2	5	3	1	5	1	5	1	2	1	1	0	1	0	0	1	1	0	0	1	1	1	Dental clinic	1	2		1	1	1		3	30	1	1	0	0	0	0
1	1876	1	60	1	0	1	4	4	6	5	1	6	5	1	4	1	5	0	4	1	1	1	1	0	1	1	1	0	0	1	1	1	Dental clinic	1	2		2	1	1		2	60	1	1	0	0	0	0
1	1472	2	55	1	0	1	4	4	6	5	1	6	5	1	4	1	5	0	4	1	1	1	1	0	1	1	1	0	0	1	1	1	Dental clinic	1	2		2	1	1		2	60	1	1	0	0	0	0
1	2233	1	42	1	0	1	4	4	3	2	1	3	5	1	3	1	5	1	1	1	1	0	1	1	0	0	1	0	0	1	1	1	Dental clinic	1	2		1	1	1		2	42	1	1	0	0	0	0
1	2000	2	59	1	0	1	4	4	7	7	0	7	3	1	7	1	5	0	4	1	1	0	1	0	0	0	1	0	0	1	1	1	Dental clinic	1	2		4	1	1		1	23	1	1	0	0	0	0
1	1977	1	40	1	0	1	4	4	4	2	2	4	4	0		2	8	1	2	1	1	1	1	0	1	1	1	0	0	1	1	1	Dental clinic	1	2		4	1	1		3	26	1	1	0	0	0	0
1	214	1	35	0	0	1	3	5	2	2	0	2	4	1	3	1	5	0	4	1	1	1	1	0	0	1	1	0	0	1	1	1	Dental clinic	1	2		2	1	1		2	35	1	0	1	0	0	0
1	273	1	50	1	0	1	4	5	5	4	1	5	4	1	3	2	5	0	4	1	1	0	1	1	0	0	1	0	0	1	1	1	Dental clinic	1	2		1	1	1		3	25	1	1	1	0	0	0
1	865	1	28	0	0	1	4	5	4	2	2	4	3	1	4	2	5	0	4	1	1	1	1	0	1	1	1	0	0	1	1	1	Dental clinic	1	2		2	1	1		2	28	1	0	1	0	0	0
1	1984	1	32	1	0	1	4	5	3	3	0	3	3	1	3	1	5	0	4	1	1	1	1	0	1	1	1	0	0	1	1	1	Dental clinic	1	2		4	1	1		3	32	1	0	1	0	0	0
1	1283	2	73	2	0	1	3	6	7	3	4	7	5	1	3	1	5	0	4	1	1	0	1	0	0	0	1	1	0	1	1	1	Dental clinic	1	2		2	1	1		3	73	1	0	1	0	0	0
1	1171	1	61	1	0	1	3	6	7	6	1	7	5	1	3	1	5	1	1	1	1	0	1	0	0	1	1	0	0	1	1	1	Dental clinic	1	2		1	1	1		2	25	1	1	0	0	0	0
1	1176	2	52	1	0	1	3	6	6	5	1	6	5	1	2	1	5	1	2	1	1	0	1	1	0	0	1	0	0	1	1	1	Dental clinic	1	2		1	1	1		2	28	1	0	1	0	0	0
1	1209	1	62	1	0	1	3	6	7	6	1	7	4	1	3	1	5	1	2	1	1	0	1	0	0	1	1	0	0	1	1	1	Dental clinic	1	2		1	1	1		2	20	1	1	0	0	0	0
1	1883	1	57	1	0	1	1	6	8	4	4	8	3	1	2	1	5	0	4	1	1	1	1	0	0	0	0	1	0	1	1	1	Dental clinic	1	2		2	1	1		2	57	1	0	1	0	0	0
1	2459	2	40	1	0	1	4	6	5	4	1	5	4	1	5	2	5	0	4	1	1	1	1	0	1	1	1	0	0	1	1	1	Dental clinic	1	2		2	1	1		2	40	1	0	1	0	0	0
1	1991	1	38	0	0	1	3	6	1	0	1	1	5	1	3	1	5	0	4	1	0	0	0	0	0	0	1	0	0	1	1	1	Dental clinic	1	2		4	1	1		2	38	1	0	1	0	0	0
1	2004	1	50	1	0	1	3	6	5	2	3	5	4	1	3	1	5	0	4	1	1	1	1	0	1	1	1	0	0	1	1	1	Dental clinic	1	2		1	1	1		3	50	1	0	1	0	0	0
1	1978	1	36	0	0	1	4	7	3	3	0	3	5	1	6	1	5	1	2	1	1	1	1	0	1	1	1	0	0	1	1	1	Dental clinic	1	2		4	1	1		2	20	1	0	1	0	0	0
1	1087	2	24	0	0	1	3	1	5	5	0	5	5	1	2	1	5	1	2	1	0	1	0	0	0	1	0	0	0	1	1	1	Dental clinic	1	2		1	1	1		2	25	1	1	1	0	0	0
1	213	2	53	2	0	1	1	3	11	9	2	11	5	1	2	1	5	0	4	1	1	1	1	0	0	0	0	1	0	1	1	1	Dental clinic	1	2		2	1	1	2	2	17	1	0	1	0	0	0
1	467	1	57	1	0	1	3	3	7	3	4	7	2	1	2	3	3	0	4	1	1	1	1	0	0	1	1	0	0	1	1	1	Dental clinic	1	2		2	1	1		2	57	1	0	1	0	0	0
1	381	1	40	1	0	1	3	6	5	3	2	5	3	1	4	2	5	1	2	1	1	0	1	0	0	0	1	0	0	1	1	1	Dental clinic	1	2		1	1	1		4	40	1	1	0	0	0	0
1	686	1	50	1	0	1	1	2	6	5	1	6	2	1	4	2	3	0	4	1	1	1	1	0	0	1	1	0	0	1	1	1	Dental clinic	1	2		2	1	1		2	50	1	0	1	0	0	0
1	859	1	40	1	0	1	3	3	5	4	1	5	3	1	3	2	5	0	4	1	1	1	1	0	0	0	1	0	0	1	1	1	Dental clinic	1	2		2	1	1		3	19	1	0	1	0	0	0
1	2441	2	50	1	0	1	4	4	5	3	2	5	3	1	3	1	5	0	4	1	1	1	1	0	1	1	1	0	0	1	1	1	Dental clinic	1	2		2	1	1		4	22	1	0	1	0	0	0
1	766	1	70	1	0	0		2	8	8	0	8	5	1	4	3	3	0	4	1	1	1	1	0	1	0	1	0	0	1	1	1	Dental clinic	1	2		1	1	1		3	70	1	0	0	0	1	0
1	841	2	50	1	0	1	4	7	5	4	1	5	4	1	4	1	5	0	4	1	1	1	1	0	1	1	1	0	0	1	1	1	Dental clinic	1	2		2	1	1		2	29	1	0	1	0	0	0
1	392	2	24	0	0	1	3	1	5	4	1	5	3	1	1	2	5	1	2	1	1	0	1	0	0	0	1	0	0	1	1	1	Dental clinic	1	2		1	1	1		3	24	1	1	0	0	0	0
1	952	2	40	1	0	1	3	2	4	2	2	4	2	1	3	1	5	0	4	1	1	1	1	0	0	1	1	0	0	1	1	1	Dental clinic	1	2		2	1	1		3	40	1	0	1	0	0	0
1	96	1	50	1	0	1	3	3	8	6	2	8	5	1	3	2	3	0	4	1	1	1	1	0	1	1	1	0	0	1	1	1	Dental clinic	1	2		2	1	1		2	50	1	1	0	0	0	0
1	993	2	40	1	1	1	4	4	5	1	4	5	4	1	3	2	5	1	2	1	1	1	1	0	1	1	1	0	0	1	1	1	Dental clinic	1	2		1	1	1		3	20	1	0	1	0	0	0
1	1863	1	50	1	0	1	4	4	5	2	3	5	5	1	4	1	5	0	4	1	1	1	1	0	0	1	1	0	0	1	1	1	Dental clinic	1	2		2	1	1		7	50	1	0	1	0	0	0
1	1316	2	54	1	0	1	4	4	5	2	3	5	5	1	4	1	5	0	4	1	1	1	1	0	0	1	1	0	0	1	1	1	Dental clinic	1	2		2	1	1		7	50	1	0	1	0	0	0
1	487	1	50	1	0	1	4	6	6	5	1	6	2	1	4	1	5	0	4	1	1	1	1	0	1	1	1	0	0	1	1	1	Dental clinic	1	2		2	1	1		2	50	1	0	1	0	0	0
1	983	2	34	1	0	1	3	6	4	3	1	4	5	1	3	1	5	0	4	1	1	1	1	0	1	1	1	0	0	1	1	1	Dental clinic	1	2		2	1	1		2	34	1	0	1	0	0	0
1	1001	2	34	1	0	1	3	6	4	3	1	4	5	1	2	1	5	1	1	1	1	1	1	0	0	1	1	0	0	1	1	1	Dental clinic	1	2		2	1	1		2	34	1	0	1	0	0	0
1	1794	1	50	1	0	1	4	4	5	4	1	5	2	1	5	2	5	0	4	1	1	1	1	0	1	1	1	0	0	1	1	1	Dental clinic	1	2		2	1	1		2	50	1	1	0	0	0	0
1	1018	1	34	1	0	1	4	6	5	2	3	5	4	1	3	1	5	0	4	1	1	1	1	0	0	1	1	0	0	1	1	1	Dental clinic	1	2		2	1	1		2	34	1	0	1	0	0	0
1	912	1	69	1	0	0		2	6	5	1	6	2	1	3	3	3	1	2	1	0	0	1	0	0	0	1	0	0	1	1	1	Dental clinic	1	2		1	1	1		3	69	1	0	0	0	1	0
1	611	1	60	1	0	1	2	2	8	7	1	8	2	1	5	3	3	0	4	1	1	1	1	0	0	1	1	0	0	1	1	1	Dental clinic	1	2		2	1	1		3	60	1	0	1	0	0	0
1	909	1	70	1	0	1	4	4	6	5	1	6	4	1	5	2	5	1	2	1	0	0	1	0	0	1	0	0	0	1	1	1	Dental clinic	1	2		1	1	1		4	70	1	0	0	0	0	1
1	923	1	60	0	0	1	2	6	6	5	1	6	2	1	3	3	3	1	2	1	1	0	1	0	0	0	1	0	0	1	1	1	Dental clinic	1	2		1	1	1		3	60	1	0	0	0	1	0
1	1829	1	28	0	0	1	4	2	4	3	1	4	2	1	4	1	5	0	4	1	1	1	1	0	0	1	1	0	0	1	1	1	Dental clinic	1	1		2	1	2		2	28	1	0	1	0	0	0
1	1455	1	50	1	0	1	4	2	4	3	1	4	2	1	4	1	5	0	4	1	1	1	1	0	0	1	1	0	0	1	1	1	Dental clinic	1	1		2	1	2		2	28	1	0	1	0	0	0
1	123	1	30	0	0	1	4	4	6	5	1	6	3	1	5	2	5	0	4	1	1	0	1	0	1	0	1	0	0	1	1	1	Non dental clinic	4	1		2	1	2	1	1	30	1	1	0	0	0	0
1	100	2	40	1	1	1	4	6	8	8	0	8	3	1	3	2	5	0	4	1	1	1	1	0	0	1	1	0	0	1	1	1	Dental clinic	1	1		2	1	2	1	3	40	1	0	1	0	0	0
1	59	1	73	1	0	1	1	1	3	3	0	3	1	1	5	1	3	1	1	1	1	1	1	0	0	1	1	0	0	1	1	1	Dental clinic	1	1		1	1	2	1	3	73	1	0	1	0	0	0
1	664	2	25	0	0	1	3	1	1	1	0	1	3	1	3	2	5	0	4	1	1	1	1	0	1	1	1	0	0	1	1	1	Dental clinic	1	1		2	1	2	1	3	25	1	0	1	0	0	0
1	235	2	38	1	0	1	3	6	8	6	2	8	5	1	6	1	5	0	4	1	1	0	0	0	1	1	1	0	0	1	1	1	Dental clinic	1	2		2	1	2	1	2	14	1	0	1	0	0	0
1	208	1	70	1	0	1	1	1	7	7	0	7	4	1	2	1	5	0	4	1	1	1	1	0	1	1	0	0	0	1	1	1	Dental clinic	1	1		2	1	2	1	3	70	1	0	1	0	0	0
1	193	1	75	1	0	1	1	1	6	6	6	6	3	1	2	1	5	0	4	1	1	1	1	0	0	0	1	0	0	1	1	1	Dental clinic	1	1		2	1	2	1	2	28	1	1	1	0	0	0
1	2128	2	24	0	0	1	3	1	5	5	0	5	4	1	2	1	5	0	4	1	1	1	1	0	1	1	1	0	0	1	1	1	Dental clinic	1	1		2	1	2		3	25	1	1	1	0	0	0
1	674	2	65	1	0	1	2	3	3	3	0	3	5	0		3	3	0	4	1	1	0	1	0	1	1	0	0	0	1	1	1	Dental clinic	1	1		2	1	2		3	65	1	1	1	0	0	0
1	26	2	40	1	0	1	4	5	7	3	4	7	5	1	6	1	5	1	1	1	1	1	1	0	0	1	1	0	0	1	1	1	Dental clinic	1	1		1	1	2		3	36	1	0	1	0	0	0
1	2056	2	42	1	0	1	4	7	3	2	1	3	5	1	3	1	5	0	4	1	1	1	1	0	0	1	1	0	0	1	1	1	Dental clinic	1	1		2	1	2		2	42	1	1	0	0	0	0
1	1787	1	27	0	0	1	3	4	3	3	0	3	4	1	1	2	5	0	4	1	1	0	1	0	0	0	1	0	0	1	1	1	Dental clinic	1	1		2	1	2		3	19	1	1	1	0	0	0
1	1134	2	47	1	0	1	3	5	6	6	0	6	1	1	2	2	5	0	4	1	1	1	1	0	0	1	1	0	0	1	1	1	Dental clinic	1	1		2	1	2	1	1	20	1	0	1	0	0	0
1	357	2	43	1	0	1	3	1	2	2	0	2	1	1	2	2	5	0	4	1	1	0	1	0	0	1	0	0	0	1	1	1	Dental clinic	1	1		2	1	2	1	3	43	1	1	0	0	0	0
1	2287	2	28	1	0	1	3	1	5	4	1	5	4	1	4	2	5	0	4	1	1	0	0	0	0	0	0	1	0	1	1	1	Dental clinic	1	2		2	1	2		4	32	1	0	1	0	1	0
1	441	1	45	1	0	1	4	4	6	4	2	6	5	1	3	2	5	1	2	1	1	0	1	0	0	0	1	0	0	1	1	1	Dental clinic	1	1		1	1	2	1	3	22	1	1	0	0	0	0
1	181	1	27	0	0	1	4	1	6	5	1	6	1	1	6	2	5	0	4	1	1	1	0	0	0	0	1	0	0	1	1	1	Dental clinic	1	1		2	1	2	1	4	27	1	1	0	0	0	0
1	1842	1	20	0	0	1	4	1	5	3	2	5	1	1	5	1	5	0	4	1	1	1	1	0	1	1	1	0	0	1	1	1	Dental clinic	1	1		2	1	2		3	20	1	0	1	0	0	0
1	1780	1	52	1	0	1	4	1	5	4	1	5	2	1	6	2	4	0	4	1	0	1	0	0	0	0	0	1	0	1	1	1	Dental clinic	1	1		2	1	2	1	2	52	1	0	1	0	0	0
1	1453	2	40	1	0	1	4	1	5	3	2	5	2	1	5	1	5	0	4	1	1	1	1	0	1	1	1	0	0	1	1	1	Dental clinic	1	1		2	1	2		3	20	1	0	1	0	0	0
1	246	1	30	0	0	1	3	5	6	4	2	6	4	1	3	1	5	0	4	1	1	0	0	0	1	1	1	0	0	1	1	1	Dental clinic	1	2		2	1	2	3	6	30	1	0	1	0	0	0
1	114	1	40	1	0	1	4	6	4	2	2	4	5	1	6	2	5	1	1	1	1	1	1	0	1	1	1	1	0	1	1	1	Dental clinic	1	1		1	1	2	1	4	40	1	0	1	0	0	0
1	697	2	30	1	0	1	4	4	3	3	0	3	5	1	3	2	5	0	4	1	1	1	1	0	1	1	1	0	0	1	1	1	Dental clinic	1	1		2	1	2		4	30	1	0	1	0	0	0
1	93	1	25	0	0	1	4	7	5	4	1	5	2	1	3	2	5	0	4	1	1	0	1	1	0	0	1	0	0	1	1	1	Dental clinic	1	1		2	1	2	1	4	16	1	1	1	0	0	0
1	182	2	25	0	0	1	3	1	11	8	3	11	1	1	2	1	5	0	4	1	1	1	1	0	0	0	1	1	0	1	1	1	Dental clinic	1	2		2	1	2		2	25	1	0	1	0	0	0
1	179	2	27	0	0	1	4	3	7	6	1	7	5	1	5	2	5	0	4	1	1	1	0	0	0	0	1	0	0	1	1	1	Dental clinic	1	1		2	1	2	1	2	25	1	1	0	0	0	0
1	64	1	62	1	0	1	4	4	6	5	1	6	2	1	5	2	5	1	2	1	0	1	0	0	0	0	1	0	0	1	1	1	Dental clinic	1	1		1	1	2	3	4	26	1	1	0	0	0	0
1	2318	2	34	1	0	1	3	3	5	2	3	5	5	1	1	1	5	0	4	1	1	1	0	0	0	1	1	0	0	1	1	1	Dental clinic	1	1		2	1	2	1	4	36	1	1	0	0	0	0
1	1260	2	40	1	0	1	3	3	5	4	1	5	4	1	2	1	5	0	4	1	1	1	0	1	1	0	0	0	0	1	1	1	Non dental clinic	2		4	2	1	3		1	67	0	0	0	0	0	0
1	165	2	37	1	0	1	3	3	4	2	2	4	1	1	2	1	5	0	4	1	1	1	1	0	1	1	0	0	0	1	1	1	Non dental clinic	2		5		1	3		1	37	1	1	0	0	0	0
1	43	2	41	1	0	1	4	4	4	2	2	4	3	1	3	2	5	0	4	1	1	0	1	0	0	1	0	0	0	1	1	1	Non dental clinic	2		5		1	3		1	16	1	0	1	0	0	0
1	69	1	40	1	0	1	3	6	4	3	1	4	5	1	6	3	3	0	4	1	1	1	1	0	0	1	1	0	0	1	1	1	Non dental clinic	4			2	1	4	3	3	40	1	1	0	0	0	0
1	11	2	66	2	0	0		1	7	4	3	7	3	0		2	3	0	4	1	1	0	1	0	0	1	0	1	0	0	1	0	Non dental clinic	3		5		1	4		1	66	0	0	0	0	0	0
1	61	2	35	1	0	1	4	6	5	3	2	5	4	1	4	2	5	0	4	1	1	0	0	0	0	0	1	0	0	1	1	0	Non dental clinic	3		4		1	4		1	35	1	0	1	0	0	0
1	159	1	68	1	0	1	1	2	4	4	0	4	3	1	2	1	5	0	4	1	1	1	1	0	0	0	0	1	0	1	1	0	Non dental clinic	3		4		1	4		1	63	1	0	1	0	0	0
1	309	1	70	1	0	1	2	2	3	2	1	3	2	0		1	3	0	4	1	1	0	1	0	0	1	0	0	0	1	1	1	Non dental clinic	3		4		1	4		1	70	1	0	1	0	0	0
1	191	2	54	2	0	1	2	3	3	3	0	3	5	0		2	3	0	4	1	1	0	1	0	0	0	0	1	0	1	1	0	Non dental clinic	3		4		1	4		1	54	1	0	1	0	0	0
1	119	2	35	1	0	1	3	3	6	4	2	6	5	1	3	1	3	0	4	1	1	1	1	0	1	1	1	0	0	1	1	1	Non dental clinic	4			2	1	5	3	1	35	1	0	1	0	0	0
1	150	1	28	0	0	1	3	6	4	3	1	4	4	1	6	2	4	0	4	1	1	1	1	0	1	1	1	0	0	1	1	1	Non dental clinic	4			2	1	5	1	5	28	1	0	1	0	0	0
1	55	2	32	2	0	1	3	6	3	2	1	3	5	1	5	1	3	0	4	1	1	1	1	0	1	1	1	0	0	1	1	0	Non dental clinic	4	1		2	1	5		2	32	1	0	1	0	0	0
1	133	2	50	1	0	1	3	3	7	4	3	7	4	1	6	2	3	0	4	1	1	1	1	0	1	1	1	0	0	1	1	1	Non dental clinic	4			2	1	5	1	1	50	1	1	0	0	0	0
1	396	1	22	0	0	1	3	1	4	3	1	4	3	1	4	1	5	0	4	1	1	1	1	1	0	0	1	0	0	1	1	1	Non dental clinic	4	1		2	1	5		1	22	1	0	1	0	0	0
1	515	1	40	1	0	1	3	2	8	6	2	8	3	1	2	1	3	0	4	1	1	1	1	0	1	1	1	0	0	1	1	1	Non dental clinic	4			2	1	5		3	40	1	0	1	0	0	0
1	91	2	32	0	0	1	3	3	4	3	1	4	4	1	4	1	5	0	4	1	1	0	1	0	0	0	1	0	0	1	1	1	Non dental clinic	4	1		2	1	5	1	4	32	1	0	1	0	0	0
1	1753	2	66	2	0	1	4	4	2	2	0	2	4	1	2	1	5	1	2	1	0	0	0	0	0	1	1	1	0	1	1	1	Non dental clinic	4	1		1	1	5	1	4	86	1	1	1	0	0	0
1	22	2	30	1	0	1	3	6	6	2	4	6	4	0		2	5	0	4	1	1	0	0	0	0	0	1	0	0	1	1	1	Non dental clinic	4	1		2	1	5	3	3	30	1	1	0	0	0	0
1	146	1	50	1	0	1	3	2	7	5	2	7	3	1	6	3	5	0	4	1	1	1	1	0	1	1	1	0	0	1	1	1	Non dental clinic	4			2	1	5		2	50	1	1	0	0	0	0
1	72	2	52	1	0	1	3	2	6	4	2	6	2	1	6	3	3	0	4	1	1	1	1	0	0	1	1	0	0	1	1	1	Non dental clinic	4			2	1	5		3	52	1	1	0	0	0	0
1	121	1	50	1	0	1	3	3	7	4	3	7	1	1	6	2	3	0	4	1	1	1	1	0	1	1	1	0	0	1	1	1	Non dental clinic	4			2	1	5	3	1	20	1	0	1	0	0	0
1	79	1	40	1	0	1	4	6	5	3	2	5	4	1	4	2	5	0	4	1	1	0	0	0	0	0	1	0	0	1	1	1	Non dental clinic	4	1		2	1	5	3	3	61	1	0	1	0	0	0
1	362	1	80	1	0	1	4	1	7	7	0	7	2	1	6	1	5	0	4	1	1	0	1	0	0	1	1	0	0	1	1	1	Non dental clinic	4	1		2	1	5	3	2	80	1	0	1	0	0	0
1	278	1	70	1	0	0		2	7	7	0	7	1	1	6	3	3	0	4	1	1	1	1	0	0	1	1	0	0	1	1	1	Non dental clinic	4	1		4	1	5	3	2	24	1	0	1	0	0	0
1	186	1	69	1	0	0		3	9	7	2	9	3	1	6	1	3	0	4	1	1	0	0	0	0	0	1	0	0	1	1	1	Non dental clinic	4	1		2	1	5	3	2	69	1	0	1	0	0	0
1	680	1	53	1	0	1	4	5	6	6	0	6	3	1	2	2	5	0	4	1	1	0	1	0	0	0	1	0	0	1	0	1	Non dental clinic	4	1		4	1	5	1	3	53	1	0	1	0	0	0
1	176	2	22	0	0	1	4	1	7	6	1	7	1	1	4	2	5	0	4	1	1	0	0	0	0	0	1	0	0	1	1	1	Non dental clinic	4	1		2	1	5	1	1	19	1	0	1	0	0	0
1	101	1	32	1	0	1	4	1	7	5	2	7	2	1	5	1	5	1	2	1	1	0	1	0	0	0	1	0	0	1	1	1	Non dental clinic	4	1		1	1	5	3	1	67	1	1	1	0	0	0
1	223	2	57	1	0	1	3	2	5	4	1	5	4	1	4	1	5	1	1	1	1	0	1	1	0	0	1	0	0	1	1	1	Non dental clinic	4	1		1	1	5	3	1	27	1	0	1	0	0	0
1	551	1	45	1	0	1	3	2	5	2	3	5	1	1	6	3	5	0	4	1	1	1	1	0	1	1	1	0	0	1	1	1	Non dental clinic	4			2	1	5		1	45	1	0	1	0	0	0
1	175	2	42	1	0	1	4	4	7	5	2	7	5	1	4	2	5	0	4	1	1	0	1	1	0	0	1	0	0	1	1	1	Non dental clinic	4	1		2	1	5	3	3	27	1	0	1	0	0	0
1	451	2	56	1	0	1	3	6	6	6	0	6	4	1	5	1	3	0	4	1	1	1	1	0	1	1	1	1	0	1	1	1	Non dental clinic	4	1		2	1	5	3	5	30	1	0	1	0	0	0
1	167	2	23	0	0	0		1	5	4	1	5	1	1	1	1	5	0	4	1	1	1	0	0	0	0	0	1	0	1	1	1	Non dental clinic	4	1		4	1	5	1	1	23	1	0	1	0	0	0
1	145	1	55	1	0	1	3	4	5	4	1	5	4	1	3	1	5	0	4	1	1	1	1	1	0	0	0	0	0	1	1	1	Non dental clinic	4	1		2	1	5	3	1	32	1	1	1	0	0	0
1	106	1	31	0	0	1	4	5	4	3	1	4	4	1	3	2	5	0	4	1	1	1	0	0	1	0	0	0	0	1	1	1	Non dental clinic	4	1		2	1	5	3	1	31	1	0	1	0	0	0
1	125	2	29	0	0	0	4	6	6	6	0	6	4	1	1	2	5	0	4	1	1	1	1	0	1	1	1	0	0	1	1	1	Non dental clinic	4	1		2	1	5	3	1	27	1	0	1	0	0	0
1	252	2	37	2	0	1	3	6	3	2	1	3	5	1	6	1	5	0	4	1	1	1	1	0	1	1	1	0	0	1	1	1	Non dental clinic	4	1		2	1	5	3	1	10	1	0	1	0	0	0
1	1278	2	52	2	0	1	3	6	4	2	2	4	5	1	3	1	5	0	4	1	1	0	1	0	0	0	1	1	0	1	1	1	Non dental clinic	4	1		2	1	5	1	2	26	1	0	1	0	0	0
1	518	1	27	0	0	1	4	7	6	4	2	6	5	1	5	1	5	1	2	1	1	0	1	0	0	1	0	0	0	1	1	1	Non dental clinic	4	1		1	1	5	2	1	27	1	0	1	0	0	0
1	1001	2	32	0	0	1	3	1	3	3	0	3	1	1	3	1	5	0	4	1	1	0	1	0	0	0	1	0	0	1	1	1	Non dental clinic	4	1		2	1	5	1	1	32	1	0	1	0	0	0
1	1118	1	29	0	0	1	3	1	4	4	0	4	2	1	3	2	5	0	4	1	1	0	1	0	0	0	1	1	0	1	1	1	Non dental clinic	4	1		2	1	5		3	29	1	0	1	0	0	0
1	336	1	67	1	0	1	3	2	8	5	3	8	3	1	3	1	3	0	4	1	1	1	0	0	0	1	1	0	0	1	1	1	Non dental clinic	4	1		2	1	5	3	3	30	1	0	1	0	0	0
1	130	1	57	1	0	1	4	4	5	3	2	5	3	1	5	2	5	0	4	1	1	0	1	0	0	0	1	0	0	1	1	1	Non dental clinic	1	1		2	1	5	1	2	20	1	0	1	0	0	0
1	300	2	48	2	0	1	3	6	4	1	3	4	3	1	5	1	5	0	4	1	1	0	1	1	0	0	1	0	0	1	1	1	Non dental clinic	4	1		2	1	5	3	1	48	1	0	1	0	0	0
1	354	2	35	1	0	1	4	4	5	4	1	5	4	1	5	1	5	0	4	1	1	1	0	0	1	0	1	0	0	1	1	1	Non dental clinic	4	1		2	1	5	3	1	35	1	0	1	1	1	1
1	419	1	40	1	0	1	3	6	5	3	2	5	5	1	2	2	5	0	4	1	1	1	1	0	1	0	1	0	0	1	1	1	Non dental clinic	4	1		2	1	5	3	1	60	1	0	1	0	0	0
1	898	2	20	0	0	1	3	1	8	8	0	8	3	0		1	5	0	4	1	1	1	1	0	0	0	1	1	0	1	1	1	Non dental clinic	4	1		2	1	5	1	3	20	1	1	0	0	0	0
1	231	2	28	0	0	1	4	1	4	2	2	4	3	1	2	2	5	0	4	1	1	1	1	0	0	0	0	0	0	1	1	1	Non dental clinic	4	1		4	1	5	3	1	42	1	1	0	0	0	0
1	1307	2	50	1	0	1	3	3	5	3	2	5	5	1	2	1	5	0	4	1	1	0	1	1	0	0	1	0	0	1	1	1	Non dental clinic	4	1		2	1	5	1	2	22	1	0	1	0	0	0
1	1498	2	50	1	0	1	3	3	5	3	2	5	4	1	2	1	5	0	4	1	1	0	1	1	0	0	1	0	0	1	1	1	Non dental clinic	4	1		2	1	5	1	2	22	1	0	1	0	0	0
1	2253	2	55	1	0	1	3	3	5	3	2	5	5	1	2	1	5	1	1	1	1	0	1	1	0	0	1	0	0	1	1	1	Non dental clinic	4	1		2	1	5	1	1	26	1	0	1	0	0	0
1	791	1	50	1	0	1	4	4	6	5	1	6	3	1	2	2	5	0	4	1	1	1	1	0	1	1	1	0	0	1	1	1	Non dental clinic	4			4	1	5		2	50	1	0	1	0	0	0
1	1278	2	52	2	0	1	3	6	4	2	2	4	5	1	3	1	5	0	4	1	1	0	1	0	0	0	1	1	0	1	1	1	Non dental clinic	4	1		2	1	5	1	2	26	1	0	1	0	0	0
1	1339	2	24	0	0	1	3	6	4	2	2	4	4	1	3	1	5	0	4	1	1	0	1	0	0	0	1	1	0	1	1	1	Non dental clinic	4	1		2	1	5	1	2	26	1	0	1	0	0	0
1	180	2	40	1	0	1	4	4	5	3	2	5	4	1	5	2	5	1	1	1	1	1	1	0	0	1	1	0	0	1	1	1	Non dental clinic	4	1		1	1	5	3	3	50	1	0	1	0	0	0
1	1	2	36	1	0	1	4	5	7	3	4	7	4	1	6	1	5	1	1	1	1	1	1	0	0	1	1	0	0	1	1	1	Non dental clinic	4	1		1	1	5		2	36	1	0	1	0	0	0
1	1263	1	53	1	0	1	4	7	5	3	2	5	4	1	3	2	5	1	1	1	1	0	1	0	0	0	1	1	0	1	1	1	Non dental clinic	4	1		1	1	5	1	3	47	1	1	0	0	0	0
1	102	2	37	1	0	1	3	6	5	2	3	5	4	1	5	1	5	0	4	1	1	0	1	0	0	0	1	0	0	1	1	1	Non dental clinic	4	1		2	1	5	3	1	37	1	0	1	0	0	0
1	368	1	54	1	0	1	4	4	6	6	0	6	1	1	2	1	3	0	4	1	1	0	1	0	0	1	0	0	0	1	1	1	Non dental clinic	4	1		2	1	5	1	4	81	1	0	1	0	0	0
1	1304	2	57	1	0	1	1	2	5	5	0	5	5	1	3	3	3	0	4	1	1	1	1	0	1	1	0	0	0	1	1	1	Non dental clinic	5		1	2	1	6		2	57	0	0	0	0	0	0	swollen gum.bleeding gum
1	946	2	46	1	0	1	3	6	4	2	2	4	3	1	3	2	5	0	4	1	1	0	1	0	0	0	1	0	0	1	1	1	Non dental clinic	5		5	2	1	6		1	46	1	0	1	0	0	0
1	2012	2	23	0	0	1	3	1	5	1	4	5	1	1	2	1	5	0	4	1	1	0	1	0	0	1	1	0	0	1	1	1	Non dental clinic	6			2	1	7		2	23	1	0	1	0	0	0
1	2011	1	22	0	0	1	3	1	5	3	2	5	2	1	2	2	5	1	1	1	1	0	1	0	0	0	1	0	0	1	1	1	Non dental clinic	6		1	1	1	7		1	22	1	1	0	0	0	0
2	713	2	32	1	0	1	4	4	3	3	0	3	3	1	5	1	5	0	4	1	1	1	1	0	0	1	1	0	0	1	1	1	Dental clinic	1	1		2	1	1	2	3	32	1	0	1	0	0	0
2	743	2	68	2	0	0		1	6	4	2	6	5	0		1	3	0	4	1	1	0	1	0	0	1	1	1	1	1	1	1	Dental clinic	1	1		2	0	2	2	3	68	1	0	1	0	0	0
2	2038	2	21	0	0	1	4	1	3	2	1	3	1	1	2	1	5	0	4	1	0	0	0	0	0	0	1	0	0	1	1	1	Dental clinic	1	1		2	1	2	2	3	15	1	1	0	0	0	0
2	680	1	18	0	0	1	3	1	5	4	1	5	2	1	4	1	5	0	4	1	1	1	1	0	0	0	1	0	0	1	1	1	Dental clinic	1	1		4	1	2	2	5	18	1	1	0	0	0	0
2	1524	2	61	1	0	1	3	1	4	2	2	4	2	1	4	1	5	0	4	1	1	0	1	0	0	0	1	0	0	1	1	1	Dental clinic	1	1		1	1	2	2	2	61	1	0	1	0	0	0
2	2024	2	51	0	0	1	1	3	4	4	0	4	2	1	2	1	5	0	4	1	1	0	0	0	1	0	1	0	0	1	1	1	Dental clinic	1	1		2	1	2	2	3	25	1	0	1	0	0	0
2	1939	2	32	1	0	1	3	3	7	2	5	7	5	1	4	1	5	0	4	1	1	0	1	0	0	0	1	0	0	1	1	1	Dental clinic	1	1		4	1	2	2	4	32	1	0	1	0	0	0
2	559	2	52	2	0	1	1	3	3	3	0	3	3	1	3	1	5	0	4	1	1	0	0	0	0	0	1	0	0	1	1	1	Dental clinic	1	1		4	1	2	2	3	19	1	0	1	0	0	0
2	1862	2	46	1	0	1	4	4	6	3	3	6	5	1	4	1	5	0	4	1	1	0	0	0	0	1	1	0	0	1	1	1	Dental clinic	1	1		4	1	2	2	4	48	1	0	1	0	0	0
2	684	2	28	0	0	1	3	4	3	3	0	3	3	1	7	1	5	1	1	1	1	0	1	0	0	1	1	0	1	1	1	1	Dental clinic	1	1		2	1	2	2	5	28	0	0	0	0	0	0
2	571	1	52	1	0	1	1	2	4	4	0	4	4	1	4	1	3	0	4	1	1	0	1	0	1	1	1	0	0	1	1	1	Dental clinic	1	1		4	1	2	2	5	52	1	0	1	0	0	0
2	257	2	28	0	0	1	3	3	1	1	0	1	1	1	3	1	5	0	4	1	1	0	1	0	0	1	1	0	0	1	1	1	Dental clinic	1	1		2	1	2	2	1	28	1	0	1	0	0	0
2	1579	2	41	1	0	1	1	3	10	3	7	10	3	1	4	1	5	0	4	1	1	0	1	1	0	1	1	0	0	1	1	1	Dental clinic	1	1		4	1	2	2	3	41	1	0	1	0	0	0
2	1747	2	39	1	0	1	3	3	5	2	3	5	1	1	5	1	5	0	4	1	1	0	1	0	0	0	1	0	0	1	1	1	Dental clinic	1	1		4	1	2	2	3	39	1	0	1	0	0	0
2	734	2	42	1	0	1	3	4	6	5	1	6	5	1	3	1	3	0	4	1	1	0	0	0	0	0	1	0	0	1	1	1	Dental clinic	1	1		4	1	2	2	3	42	1	1	1	0	0	0
2	539	2	33	1	0	1	3	3	5	3	2	5	2	1	5	1	5	0	4	1	1	1	1	0	0	0	1	0	0	1	1	1	Dental clinic	1	1		2	1	2	2	3	33	1	0	1	0	0	0
2	578	2	29	1	0	1	3	3	5	2	3	5	4	1	2	1	5	0	4	1	1	1	1	0	0	0	1	0	0	1	1	1	Dental clinic	1	1		4	1	2	2	3	29	1	0	1	0	0	0
2	715	2	42	1	0	1	3	5	5	3	2	5	2	1	4	1	5	0	4	1	1	0	1	0	0	0	1	0	1	1	1	1	Dental clinic	1	1		1	1	2	2	3	42	1	0	1	0	0	0
2	582	2	25	1	0	1	2	1	2	2	0	2	3	1	4	1	5	0	4	1	1	0	1	0	1	0	1	0	0	1	1	1	Dental clinic	1	1		2	1	2	2	6	25	1	0	1	0	0	0
2	2030	1	41	0	0	1	3	3	2	2	0	2	4	1	2	1	5	0	4	1	1	0	0	0	0	0	1	0	0	1	1	1	Dental clinic	1	1		4	1	2	2	2	41	1	0	1	0	0	0
2	1885	2	58	2	0	1	1	4	3	3	0	3	4	1	5	1	3	0	4	1	1	0	1	0	0	0	1	0	0	1	1	1	Dental clinic	1	1		4	1	2	2	4	21	1	0	1	0	0	0
2	1919	2	48	1	0	1	3	4	3	2	1	3	4	1	5	1	5	0	4	1	1	0	1	0	0	0	1	0	0	1	1	1	Dental clinic	1	1		4	1	2	2	2	48	1	0	1	0	0	0
2	1627	2	39	0	0	1	4	4	3	3	0	3	5	1	2	1	5	0	4	1	1	0	1	0	0	0	1	0	0	1	1	1	Dental clinic	1	1		4	1	2	2	4	39	1	0	1	0	0	0
2	820	2	41	1	0	1	3	4	7	5	2	7	3	1	3	1	5	0	4	1	1	0	1	1	0	1	1	0	0	1	1	1	Dental clinic	1	1		2	1	2	2	3	41	1	1	1	0	0	0
2	753	1	40	1	0	1	3	5	1	1	0	1	4	1	2	1	7	0	4	1	1	0	1	0	0	0	1	0	0	1	1	1	Dental clinic	1	1		4	1	2	2	3	40	1	0	1	0	0	0
2	417	1	28	0	0	1	4	7	3	3	0	3	4	1	5	1	5	0	4	1	1	0	0	0	0	0	1	1	0	1	1	1	Dental clinic	1	1		4	1	2	2	3	28	1	0	1	0	0	0
2	236	2	49	1	0	1	3	3	5	3	2	5	1	1	4	1	5	0	4	1	1	0	1	0	0	0	1	0	0	1	1	1	Dental clinic	1	1		4	1	2	2	1	18	1	1	0	0	0	0
2	691	2	48	1	0	1	2	3	5	4	1	5	1	1	4	1	5	0	4	1	1	0	1	0	0	0	1	0	0	1	1	1	Dental clinic	1	1		2	1	2	2	3	48	1	1	0	0	0	0
2	817	2	28	1	0	1	4	3	5	4	1	5	5	1	1	1	5	0	4	1	1	1	1	0	0	0	1	1	1	1	1	1	Dental clinic	1	1		4	1	2	2	3	57	1	0	1	0	0	0
2	1840	2	35	1	0	1	3	3	5	2	3	5	2	1	2	1	5	0	4	1	1	0	0	0	0	0	1	0	0	1	1	1	Dental clinic	1	1		4	1	2	2	3	35	1	0	1	0	0	0
2	519	1	51	1	0	1	1	5	4	4	0	4	4	0		1	3	0	4	1	1	0	1	0	0	0	1	1	0	1	1	1	Dental clinic	1	1		4	1	2	2	1	51	1	0	1	0	0	0
2	35	1	48	1	0	1	1	2	5	4	1	5	3	1	3	1	3	0	4	1	1	1	1	0	0	0	1	0	0	1	1	1	Dental clinic	1	1		2	1	2	2	5	48	1	1	0	0	0	0
2	348	2	32	1	0	1	2	3	6	2	4	6	1	0		1	5	0	4	1	1	1	1	0	1	1	1	0	0	1	1	1	Dental clinic	1	1		4	1	2	2	2	13	0	0	0	0	0	0
2	30	2	28	0	0	1	3	4	6	4	2	6	2	1	6	1	5	0	4	1	1	1	1	0	0	0	1	0	0	1	1	1	Dental clinic	1	1		2	1	2	2	2	28	0	0	0	0	0	0
2	2004	2	38	1	0	1	4	7	3	2	1	3	5	1	3	1	5	0	4	1	1	0	0	0	0	0	1	0	0	1	1	1	Dental clinic	1	1		4	1	2	2	2	38	1	0	1	0	0	0
2	576	2	19	0	0	1	3	1	2	2	0	2	2	1	4	1	5	0	4	1	1	0	1	0	0	1	1	0	0	1	1	1	Dental clinic	1	1		4	1	2	2	3	19	1	0	1	0	0	0
2	504	2	20	0	0	1	3	1	5	4	1	5	1	1	4	1	5	0	4	1	1	0	1	0	1	1	1	0	0	1	1	1	Dental clinic	1	1		4	1	2	2	3	20	1	0	1	0	0	0
2	805	2	25	0	0	1	4	5	2	2	0	2	2	1	1	1	5	0	4	1	1	1	0	0	0	0	1	0	0	1	1	1	Dental clinic	1	1		4	1	2	2	3	25	1	0	1	0	0	0
2	375	2	44	1	0	1	1	3	3	3	0	3	1	0		1	3	0	4	1	1	0	1	0	1	0	1	0	0	1	1	1	Dental clinic	1	1		4	1	2	2	3	13	1	1	0	0	0	0
2	574	2	31	1	0	1	2	3	4	2	2	4	3	1	5	1	5	0	4	1	1	0	1	0	0	1	1	0	0	1	1	1	Dental clinic	1	1		2	1	2	2	3	31	1	0	1	0	0	0
2	202	2	37	2	0	1	1	3	5	2	3	5	1	1	5	1	5	0	4	1	1	0	1	0	0	0	1	0	1	1	1	1	Dental clinic	1	1		4	1	2	2	3	37	0	0	0	0	0	0
2	1879	1	32	1	0	1	4	6	3	2	1	3	5	1	1	1	5	0	4	1	1	0	1	0	0	0	1	0	0	1	1	1	Dental clinic	1	1		4	1	2	2	3	32	1	1	0	0	0	0
2	234	2	24	0	1	1	3	1	1	1	0	1	2	1	1	1	5	0	4	1	1	1	1	0	0	0	1	0	0	1	1	1	Dental clinic	1	1		4	1	2	2	3	24	1	1	0	0	0	0
2	570	2	50	1	0	1	1	3	6	3	3	6	1	1	4	1	5	0	4	1	1	1	1	0	1	0	0	0	0	1	1	1	Dental clinic	1	1		4	1	2	2	3	50	1	0	1	0	0	0
2	469	2	26	0	0	1	3	3	2	2	0	2	3	1	4	1	5	0	4	1	1	1	1	0	0	0	1	0	0	1	1	1	Dental clinic	1	1		2	1	2	2	3	26	1	1	0	0	0	0
2	473	2	28	0	0	1	2	3	4	2	2	4	1	1	4	1	5	0	4	1	1	0	1	0	0	0	1	0	0	1	1	1	Dental clinic	1	1		4	1	2	2	2	28	1	0	1	0	0	0
2	1695	1	42	1	0	1	3	3	4	2	2	4	1	1	2	1	5	0	4	1	1	0	0	0	0	0	1	0	0	1	1	1	Dental clinic	1	1		2	1	2	2	4	42	1	0	1	0	0	0
2	798	2	28	1	0	1	3	3	4	3	1	4	2	1	3	1	5	0	4	1	1	0	1	0	0	0	1	0	0	1	1	1	Dental clinic	1	1		2	1	2	2	3	38	0	1	0	0	0	0
2	506	2	23	1	0	1	3	5	3	3	0	3	5	1	5	1	5	0	4	1	1	1	1	0	0	0	1	1	0	1	1	1	Dental clinic	1	1		4	1	2	2	6	29	1	0	1	0	0	0
2	57	1	51	1	0	1	1	2	4	4	0	4	3	0		1	3	0	4	1	1	1	1	1	0	0	1	1	0	1	1	1	Dental clinic	1	1		4	1	2	2	2	51	1	0	1	0	0	0
2	674	2	48	1	0	1	3	3	4	2	2	4	4	1	4	1	5	0	4	1	1	0	1	0	0	1	1	0	0	1	1	1	Dental clinic	1	1		4	1	2	2	3	12	1	0	1	0	0	0
2	1832	2	34	2	0	1	1	2	6	3	3	6	2	1	2	1	3	0	4	1	1	0	0	1	0	0	1	0	0	1	1	1	Dental clinic	1	1		4	1	2	2	4	54	1	0	1	0	0	0
2	1924	1	53	1	0	1	4	4	6	2	4	6	4	1	4	1	5	0	4	1	1	0	1	0	0	0	1	0	0	1	1	1	Dental clinic	1	1		4	1	2	2	3	53	1	0	1	0	0	0
2	1777	2	29	0	0	1	4	5	1	1	0	1	5	1	4	1	5	0	4	1	0	0	0	0	0	0	1	0	0	1	1	1	Dental clinic	1	1		4	1	2	2	6	29	1	0	1	0	0	0
2	1807	1	36	0	0	1	4	5	1	1	0	1	3	1	1	1	5	0	4	1	1	0	0	0	0	0	1	0	0	1	1	1	Dental clinic	1	1		4	1	2	2	2	31	1	0	1	0	0	0
2	779	2	19	0	0	1	3	1	4	3	1	4	2	1	1	1	5	0	4	1	1	0	1	1	0	0	1	0	0	1	1	1	Dental clinic	1	1		4	1	2	2	3	19	1	1	0	0	0	0
2	1678	2	28	1	0	1	3	2	4	3	1	4	2	1	2	1	5	0	4	1	1	0	1	0	0	0	1	0	0	1	1	1	Non dental clinic	6		2	2	1	7		6	10	0	0	0	0	0	0
2	1756	2	21	1	0	1	3	3	3	2	1	3	2	1	2	1	5	0	4	1	1	0	1	0	0	0	1	0	0	1	1	1	Non dental clinic	6		5	2	1	7		1	21	0	0	0	0	0	0
2	1713	1	25	0	0	1	3	1	5	4	1	5	2	1	3	1	5	0	4	1	1	0	1	0	1	0	1	0	0	1	1	1	Non dental clinic	6		2		1	7		3	25	0	0	0	0	0	0
2	1853	2	46	1	0	1	3	5	8	6	2	8	4	1	4	1	5	0	4	1	1	0	0	0	0	0	1	0	0	1	1	1	Non dental clinic	6		3	2	1	7		6	25	0	0	0	0	0	0
2	1785	2	26	0	0	1	3	5	3	3	0	3	5	1	4	1	5	0	4	1	1	0	1	0	0	0	1	0	0	1	1	1	Non dental clinic	6		3	2	1	7		2	26	0	0	0	0	0	0
2	1983	2	28	1	0	1	3	1	4	2	2	4	3	1	3	1	5	0	4	1	1	0	1	0	0	0	1	0	0	1	1	1	Non dental clinic	6		5	2	1	7		1	28	0	0	0	0	0	0
2	1933	2	28	1	0	1	3	1	5	2	3	5	1	1	1	1	5	0	4	1	1	0	1	0	0	0	1	0	0	1	1	1	Non dental clinic	6		5	2	1	7		1	28	0	0	0	0	0	0
2	1591	2	32	1	0	1	3	1	5	2	3	5	4	1	3	1	5	0	4	1	1	0	0	0	0	0	1	0	0	1	1	1	Non dental clinic	6			2	1	7		1	32	0	0	0	0	0	0
2	277	2	26	0	0	1	3	3	3	3	0	3	1	1	2	1	5	0	4	1	1	1	1	1	0	0	1	0	0	1	1	1	Non dental clinic	6		5	2	1	7		6	26	0	0	0	0	0	0
2	1943	2	38	1	0	1	3	3	6	5	1	6	4	1	4	1	5	0	4	1	1	0	0	0	0	0	1	0	0	1	1	1	Non dental clinic	6		5	2	1	7		1	38	0	0	0	0	0	0
2	1996	2	52	1	0	1	1	3	5	4	1	5	4	1	3	1	5	0	4	1	1	0	1	1	0	0	1	0	0	1	1	1	Non dental clinic	6		5	2	1	7		1	22	0	0	0	0	0	0
2	1769	2	41	1	0	1	3	3	6	4	2	6	3	1	4	1	5	0	4	1	1	1	1	0	0	0	1	0	0	1	1	1	Non dental clinic	6		5	2	1	7		1	12	0	0	0	0	0	0
2	1826	2	31	1	0	1	3	3	4	3	1	4	1	1	2	1	5	0	4	1	1	0	0	0	0	0	1	0	0	1	1	1	Non dental clinic	6		5	2	1	7		1	31	0	0	0	0	0	0
2	1809	2	48	2	0	1	3	3	3	1	2	3	4	1	1	1	5	0	4	1	1	0	1	0	0	0	1	0	0	1	1	1	Non dental clinic	6		5	2	1	7		1	48	0	0	0	0	0	0
2	1623	2	51	2	0	1	1	3	4	3	1	4	3	1	6	1	3	0	4	1	1	0	1	0	0	0	1	0	0	1	1	1	Non dental clinic	6		2	2	1	7		1	51	0	0	0	0	0	0
2	1637	2	38	1	0	1	3	3	5	2	3	5	2	1	1	1	5	0	4	1	1	0	1	0	0	0	1	0	0	1	1	1	Non dental clinic	6		5		1	7		3	38	0	0	0	0	0	0
2	1722	1	56	1	0	1	1	3	3	3	0	3	1	1	4	1	3	0	4	1	1	0	1	0	0	0	1	0	0	1	1	1	Non dental clinic	6		5	2	1	7		1	21	0	0	0	0	0	0
2	1751	2	48	1	0	1	3	4	3	2	1	3	3	1	3	1	5	0	4	1	1	0	0	0	0	0	1	0	0	1	1	1	Non dental clinic	6		5		1	7		1	21	0	0	0	0	0	0
2	1902	2	28	0	0	1	3	5	3	2	1	3	5	1	3	1	5	0	4	1	1	0	1	0	0	0	1	0	0	1	1	1	Non dental clinic	6		5	2	1	7		1	17	0	0	0	0	0	0
2	1712	2	38	1	0	1	4	7	3	2	1	3	5	1	1	1	5	0	4	1	1	0	1	0	0	0	1	0	0	1	1	1	Non dental clinic	6		5	4	1	7		1	38	0	0	0	0	0	0
2	1724	1	32	0	0	1	4	5	4	2	2	4	3	1	2	1	5	0	4	1	1	0	0	0	0	0	1	0	0	1	1	1	Non dental clinic	6		4	2	1	7		6	32	0	0	0	0	0	0
1	557	2	50	1	0	1	3	3	8	6	2	8	1	1	3	2	4	0	4	1	1	1	1	0	1	1	1	0	0	1	1	1	Dental clinic	1	2		2	1	1		2	50	1	0	1	0	0	0
1	99	1	56	1	0	1	4	7	7	7	0	7	5	1	3	1	5	0	4	1	1	1	1	0	0	0	0	0	0	1	1	1	Dental clinic	1	2		4	1	1		3	56	1	1	0	0	0	0
1	481	1	60	1	0	1	3	2	7	6	1	7	2	1	2	3	3	0	4	1	1	1	1	0	0	1	1	0	0	1	1	1	Dental clinic	1	2		2	1	1		2	60	1	0	1	0	0	0
1	280	1	52	0	0	1	4	4	5	4	1	5	4	1	5	2	5	1	2	1	0	0	1	1	0	0	1	0	0	1	1	1	Dental clinic	1	1		1	1	2	1	3	52	1	1	0	0	0	0
2	27	2	26	1	0	1	2	1	3	2	1	3	2	1	6	1	3	0	4	1	1	1	1	0	0	1	1	0	0	1	1	1	Non dental clinic	4	2		4	1	1		5	26	1	0	1	0	0	0
2	1163	2	45	1	0	1	3	7	5	3	2	5	1	0		1	5	0	4	1	1	0	1	0	0	0	0	1	1	1	1	1	Dental clinic	1	1		2	1	2	2	3	45	1	0	1	0	0	0
1	296	2	59	1	0	1	3	4	7	7	0	7	2	1	5	1	5	0	4	1	1	0	1	1	0	0	1	0	0	1	1	1	Dental clinic	1	1		2	1	1	1	3	59	1	0	1	0	0	0
1	86	1	28	1	0	1	4	4	5	3	2	5	3	1	1	2	5	0	4	1	1	0	1	0	0	0	1	1	0	1	1	1	Non dental clinic	4	1		4	1	4		3	28	1	1	0	0	0	0
1	460	2	61	2	0	1	4	4	5	4	1	5	4	1	3	1	5	0	4	1	1	0	1	0	0	0	1	0	0	1	1	1	Non dental clinic	4	1		2	1	5	3	1	61	1	0	1	0	0	0
1	27	2	67	2	0	0		1	6	3	3	6	3	1	5	1	3	0	4	1	1	1	1	0	1	1	1	0	0	1	1	1	Non dental clinic	4	1		2	1	2	1	5	20	1	0	1	0	0	0
[truncated: 63 more columns]

## Sheet: Sheet2
2

## Sheet: Sheet3
2
